# Supplementary material for: miR-4634 augments the anti-tumor effects of RAD001 and associates well with clinical prognosis of non-small cell lung cancer
Source: Sci Rep. 2020 Aug 4;10:13079. doi: 10.1038/s41598-020-70157-0 (PMC7403585; doi:10.1038/s41598-020-70157-0)
Supplement: Supplementary file 2 — Supplementary file2 (XLSX 66 kb) [file 41598_2020_70157_MOESM2_ESM.xlsx]

## Sheet: TargetScan7
Supplementary Table S1: Target genes of miR-7-5p was predicted with Targetscan databases
Target gene	Representative transcript	Gene name	3P-seq tags + 5	Total sites	8mer sites	7mer-m8 sites	7mer-A1 sites	6mer sites	Representative miRNA	Cumulative weighted context++ score	Total context++ score	Aggregate PCT
CD68	ENST00000250092.6	CD68 molecule	267	2	2	0	0	0	hsa-miR-4634	-1.51	-1.51	N/A
C19orf26	ENST00000590083.1	chromosome 19 open reading frame 26	24	1	0	1	0	12	hsa-miR-4634	-1.25	-1.25	N/A
SMPDL3B	ENST00000373894.3	sphingomyelin phosphodiesterase, acid-like 3B	97	1	1	0	0	1	hsa-miR-4634	-0.96	-0.96	N/A
PLEKHA2	ENST00000420274.1	pleckstrin homology domain containing, family A (phosphoinositide binding specific) member 2	3303	2	2	0	0	0	hsa-miR-4634	-0.94	-0.94	N/A
CBY3	ENST00000376974.4	chibby homolog 3 (Drosophila)	3	1	1	0	0	2	hsa-miR-4634	-0.9	-0.9	N/A
AC000003.2	ENST00000581040.1	CDNA FLJ25865 fis, clone CBR01927	5	1	1	0	0	0	hsa-miR-4634	-0.89	-0.89	N/A
KRT86	ENST00000293525.5	keratin 86	273	1	1	0	0	2	hsa-miR-4634	-0.88	-0.88	N/A
TLR8	ENST00000218032.6	toll-like receptor 8	5	1	1	0	0	0	hsa-miR-4634	-0.84	-0.84	N/A
OPA3	ENST00000263275.4	optic atrophy 3 (autosomal recessive, with chorea and spastic paraplegia)	137	2	2	0	0	1	hsa-miR-4634	-0.83	-1.12	N/A
AC005003.1	ENST00000504184.2	CDNA FLJ20464 fis, clone KAT06158; HCG1777549; Uncharacterized protein	5	1	1	0	0	0	hsa-miR-4634	-0.82	-0.82	N/A
TUBB6	ENST00000591208.1	tubulin, beta 6 class V	5820	2	0	1	1	1	hsa-miR-4634	-0.8	-0.8	N/A
AL645728.1	ENST00000366221.2	Uncharacterized protein	8	1	1	0	0	0	hsa-miR-4634	-0.79	-0.79	N/A
RSPH1	ENST00000291536.3	radial spoke head 1 homolog (Chlamydomonas)	5	1	1	0	0	0	hsa-miR-4634	-0.78	-0.78	N/A
AL359091.2	ENST00000601297.1	CDNA: FLJ21673 fis, clone COL09042; HCG2036511; Uncharacterized protein	5	1	1	0	0	0	hsa-miR-4634	-0.77	-0.77	N/A
APOBEC3D	ENST00000216099.8	apolipoprotein B mRNA editing enzyme, catalytic polypeptide-like 3D	5	1	1	0	0	0	hsa-miR-4634	-0.75	-0.75	N/A
CEP19	ENST00000409690.3	centrosomal protein 19kDa	5	1	1	0	0	0	hsa-miR-4634	-0.75	-0.75	N/A
C12orf65	ENST00000253233.1	chromosome 12 open reading frame 65	283	1	1	0	0	0	hsa-miR-4634	-0.74	-0.74	N/A
GP1BB	ENST00000366425.3	glycoprotein Ib (platelet), beta polypeptide	224	1	1	0	0	0	hsa-miR-4634	-0.74	-0.74	N/A
C8orf82	ENST00000313465.5	chromosome 8 open reading frame 82	94	1	0	0	1	4	hsa-miR-4634	-0.74	-0.74	N/A
PLIN3	ENST00000221957.4	perilipin 3	1241	1	1	0	0	0	hsa-miR-4634	-0.73	-0.73	N/A
CERS1	ENST00000427170.2	ceramide synthase 1	167	1	0	1	0	4	hsa-miR-4634	-0.73	-0.73	N/A
TNFRSF1B	ENST00000376259.3	tumor necrosis factor receptor superfamily, member 1B	243	1	1	0	0	1	hsa-miR-4634	-0.73	-0.73	N/A
SLC44A4	ENST00000229729.6	solute carrier family 44, member 4	5	1	1	0	0	0	hsa-miR-4634	-0.72	-0.72	N/A
SIRPB2	ENST00000359801.3	signal-regulatory protein beta 2	5	1	1	0	0	0	hsa-miR-4634	-0.72	-0.72	N/A
SLC28A2	ENST00000347644.3	solute carrier family 28 (concentrative nucleoside transporter), member 2	5	1	1	0	0	0	hsa-miR-4634	-0.72	-0.72	N/A
RBM3	ENST00000354480.2	RNA binding motif (RNP1, RRM) protein 3	1325	1	1	0	0	0	hsa-miR-4634	-0.72	-0.73	N/A
HIST2H3C	ENST00000369158.1	histone cluster 2, H3c	5	2	0	1	1	0	hsa-miR-4634	-0.71	-0.71	N/A
HIST2H3A	ENST00000403683.1	histone cluster 2, H3a	5	2	0	1	1	0	hsa-miR-4634	-0.71	-0.71	N/A
CCL5	ENST00000293272.3	chemokine (C-C motif) ligand 5	5	1	1	0	0	0	hsa-miR-4634	-0.7	-0.7	N/A
LOH12CR2	ENST00000381800.2	loss of heterozygosity, 12, chromosomal region 2 (non-protein coding)	8	1	1	0	0	0	hsa-miR-4634	-0.69	-0.69	N/A
NLRP12	ENST00000324134.6	NLR family, pyrin domain containing 12	5	1	1	0	0	0	hsa-miR-4634	-0.69	-0.69	N/A
CENPBD1	ENST00000314994.3	CENPB DNA-binding domains containing 1	212	1	1	0	0	0	hsa-miR-4634	-0.69	-0.69	N/A
POM121L7	ENST00000329949.3	POM121 transmembrane nucleoporin-like 7	5	1	1	0	0	0	hsa-miR-4634	-0.69	-0.69	N/A
MYOD1	ENST00000250003.3	myogenic differentiation 1	5	2	0	2	0	0	hsa-miR-4634	-0.68	-0.68	N/A
LY6G5B	ENST00000375864.4	lymphocyte antigen 6 complex, locus G5B	200	1	1	0	0	0	hsa-miR-4634	-0.68	-0.68	N/A
SLC11A1	ENST00000233202.6	solute carrier family 11 (proton-coupled divalent metal ion transporter), member 1	33	2	1	0	1	1	hsa-miR-4634	-0.67	-0.67	N/A
C10orf32	ENST00000339834.5	chromosome 10 open reading frame 32	642	1	1	0	0	0	hsa-miR-4634	-0.66	-0.75	N/A
ZBP1	ENST00000371173.3	Z-DNA binding protein 1	5	1	1	0	0	0	hsa-miR-4634	-0.66	-0.66	N/A
TUBD1	ENST00000346141.6	tubulin, delta 1	157	1	1	0	0	0	hsa-miR-4634	-0.66	-0.66	N/A
APOBEC3C	ENST00000361441.4	apolipoprotein B mRNA editing enzyme, catalytic polypeptide-like 3C	14	1	1	0	0	0	hsa-miR-4634	-0.65	-0.65	N/A
AC006486.1	ENST00000378108.1		5	1	1	0	0	0	hsa-miR-4634	-0.65	-0.65	N/A
ZNF563	ENST00000293725.5	zinc finger protein 563	5	1	1	0	0	0	hsa-miR-4634	-0.65	-0.65	N/A
FLJ27365	ENST00000360737.3	hsa-mir-4763	74	1	1	0	0	1	hsa-miR-4634	-0.65	-0.65	N/A
FUT6	ENST00000524754.1	fucosyltransferase 6 (alpha (1,3) fucosyltransferase)	45	1	1	0	0	0	hsa-miR-4634	-0.64	-0.64	N/A
DZANK1	ENST00000262547.5	double zinc ribbon and ankyrin repeat domains 1	102	1	1	0	0	0	hsa-miR-4634	-0.64	-0.64	N/A
CSNK2B-LY6G5B-1181	ENST00000375880.2	Uncharacterized protein	200	1	1	0	0	0	hsa-miR-4634	-0.64	-0.64	N/A
MIB2	ENST00000378712.1	mindbomb E3 ubiquitin protein ligase 2	5	1	0	0	1	2	hsa-miR-4634	-0.63	-0.63	N/A
LEP	ENST00000308868.4	leptin	5	1	1	0	0	0	hsa-miR-4634	-0.63	-0.63	N/A
C10orf40	ENST00000521074.1	chromosome 10 open reading frame 40	5	1	1	0	0	0	hsa-miR-4634	-0.63	-0.63	N/A
BRPF1	ENST00000383829.2	bromodomain and PHD finger containing, 1	351	1	1	0	0	0	hsa-miR-4634	-0.62	-0.62	N/A
CASP16	ENST00000428155.1	caspase 16, apoptosis-related cysteine peptidase (putative)	51	1	1	0	0	3	hsa-miR-4634	-0.62	-0.81	N/A
POLH	ENST00000372226.1	polymerase (DNA directed), eta	450	2	1	0	1	0	hsa-miR-4634	-0.62	-0.71	N/A
ASB8	ENST00000317697.3	ankyrin repeat and SOCS box containing 8	70	1	1	0	0	0	hsa-miR-4634	-0.61	-0.73	N/A
ARL11	ENST00000282026.1	ADP-ribosylation factor-like 11	5	1	1	0	0	0	hsa-miR-4634	-0.61	-0.61	N/A
RP11-770J1.4	ENST00000532619.1		5	1	1	0	0	0	hsa-miR-4634	-0.61	-0.61	N/A
RNF222	ENST00000344001.3	ring finger protein 222	5	1	1	0	0	0	hsa-miR-4634	-0.6	-0.6	N/A
SCRT2	ENST00000246104.6	scratch homolog 2, zinc finger protein (Drosophila)	5	1	0	1	0	3	hsa-miR-4634	-0.6	-0.6	N/A
PLIN5	ENST00000381848.3	perilipin 5	125	1	1	0	0	0	hsa-miR-4634	-0.6	-0.6	N/A
ZNF841	ENST00000594295.1	zinc finger protein 841	21	1	1	0	0	1	hsa-miR-4634	-0.6	-0.62	N/A
GLTP	ENST00000318348.4	glycolipid transfer protein	5	1	1	0	0	0	hsa-miR-4634	-0.6	-0.6	N/A
CCR4	ENST00000330953.5	chemokine (C-C motif) receptor 4	5	1	1	0	0	0	hsa-miR-4634	-0.59	-0.59	N/A
ZNF430	ENST00000261560.5	zinc finger protein 430	34	1	1	0	0	0	hsa-miR-4634	-0.59	-0.59	N/A
AMH	ENST00000221496.4	anti-Mullerian hormone	54	1	0	1	0	1	hsa-miR-4634	-0.59	-0.59	N/A
IVD	ENST00000249760.2	isovaleryl-CoA dehydrogenase	484	1	1	0	0	1	hsa-miR-4634	-0.59	-0.68	N/A
SHPK	ENST00000225519.3	sedoheptulokinase	40	1	1	0	0	1	hsa-miR-4634	-0.59	-0.68	N/A
NRG2	ENST00000394770.1	neuregulin 2	9	2	0	1	1	3	hsa-miR-4634	-0.58	-0.58	N/A
SMCR8	ENST00000406438.3	Smith-Magenis syndrome chromosome region, candidate 8	219	2	1	0	1	0	hsa-miR-4634	-0.58	-0.6	N/A
DCUN1D2	ENST00000332592.3	DCN1, defective in cullin neddylation 1, domain containing 2	17	1	1	0	0	0	hsa-miR-4634	-0.58	-0.65	N/A
PDCD7	ENST00000204549.4	programmed cell death 7	64	1	1	0	0	0	hsa-miR-4634	-0.57	-0.57	N/A
RSPH3	ENST00000367069.2	radial spoke 3 homolog (Chlamydomonas)	59	2	1	1	0	0	hsa-miR-4634	-0.56	-0.56	N/A
RBBP9	ENST00000337227.4	retinoblastoma binding protein 9	102	1	1	0	0	0	hsa-miR-4634	-0.56	-0.6	N/A
ZNF766	ENST00000439461.1	zinc finger protein 766	324	1	1	0	0	0	hsa-miR-4634	-0.56	-0.56	N/A
HOXB8	ENST00000239144.4	homeobox B8	9	1	0	0	1	2	hsa-miR-4634	-0.56	-0.56	N/A
DCAF16	ENST00000382247.1	DDB1 and CUL4 associated factor 16	202	1	1	0	0	0	hsa-miR-4634	-0.56	-0.56	N/A
HES2	ENST00000377834.4	hairy and enhancer of split 2 (Drosophila)	5	1	1	0	0	0	hsa-miR-4634	-0.56	-0.56	N/A
CTD-2368P22.1	ENST00000550135.1	HCG1811579; Uncharacterized protein	25	1	1	0	0	2	hsa-miR-4634	-0.56	-0.56	N/A
TTBK1	ENST00000259750.4	tau tubulin kinase 1	7	1	0	0	1	2	hsa-miR-4634	-0.55	-0.55	N/A
GAS8	ENST00000268699.4	growth arrest-specific 8	526	1	1	0	0	0	hsa-miR-4634	-0.55	-0.58	N/A
SHROOM1	ENST00000378679.3	shroom family member 1	150	1	1	0	0	0	hsa-miR-4634	-0.55	-0.55	N/A
KIR3DX1	ENST00000335056.3	killer cell immunoglobulin-like receptor, three domains, X1	5	1	1	0	0	0	hsa-miR-4634	-0.55	-0.55	N/A
ZNF7	ENST00000528372.1	zinc finger protein 7	129	1	1	0	0	0	hsa-miR-4634	-0.54	-0.7	N/A
HIST2H2BE	ENST00000369155.2	histone cluster 2, H2be	256	1	0	1	0	1	hsa-miR-4634	-0.54	-0.57	N/A
CSMD1	ENST00000400186.3	CUB and Sushi multiple domains 1	5	1	1	0	0	0	hsa-miR-4634	-0.54	-0.54	N/A
SNX22	ENST00000325881.4	sorting nexin 22	5	1	1	0	0	0	hsa-miR-4634	-0.54	-0.54	N/A
MAPKBP1	ENST00000457542.2	mitogen-activated protein kinase binding protein 1	36	1	1	0	0	1	hsa-miR-4634	-0.54	-0.54	N/A
CPLX1	ENST00000304062.6	complexin 1	49	1	0	1	0	3	hsa-miR-4634	-0.53	-0.63	N/A
SLC25A45	ENST00000527174.1	solute carrier family 25, member 45	67	1	1	0	0	1	hsa-miR-4634	-0.53	-0.64	N/A
RRP36	ENST00000244496.5	ribosomal RNA processing 36 homolog (S. cerevisiae)	748	1	1	0	0	1	hsa-miR-4634	-0.52	-0.6	N/A
CLNK	ENST00000226951.6	cytokine-dependent hematopoietic cell linker	5	1	1	0	0	0	hsa-miR-4634	-0.52	-0.52	N/A
ISLR2	ENST00000361742.3	immunoglobulin superfamily containing leucine-rich repeat 2	5	2	0	1	1	2	hsa-miR-4634	-0.52	-0.52	N/A
LY6K	ENST00000522591.1	lymphocyte antigen 6 complex, locus K	2718	1	0	0	1	1	hsa-miR-4634	-0.51	-0.51	N/A
PAFAH2	ENST00000374282.3	platelet-activating factor acetylhydrolase 2, 40kDa	287	1	1	0	0	0	hsa-miR-4634	-0.51	-0.59	N/A
F2R	ENST00000319211.4	coagulation factor II (thrombin) receptor	1104	1	1	0	0	0	hsa-miR-4634	-0.51	-0.55	N/A
HIST1H3F	ENST00000446824.2	histone cluster 1, H3f	22	1	1	0	0	0	hsa-miR-4634	-0.51	-0.7	N/A
BIVM	ENST00000448849.2	basic, immunoglobulin-like variable motif containing	440	1	1	0	0	0	hsa-miR-4634	-0.5	-0.52	N/A
ZNF573	ENST00000590414.2	zinc finger protein 573	12	2	1	0	1	0	hsa-miR-4634	-0.5	-0.65	N/A
GALNT6	ENST00000543196.2	UDP-N-acetyl-alpha-D-galactosamine:polypeptide N-acetylgalactosaminyltransferase 6 (GalNAc-T6)	83	1	1	0	0	0	hsa-miR-4634	-0.5	-0.5	N/A
CCDC69	ENST00000355417.2	coiled-coil domain containing 69	22	1	1	0	0	0	hsa-miR-4634	-0.5	-0.6	N/A
HDAC10	ENST00000216271.5	histone deacetylase 10	5	1	0	1	0	1	hsa-miR-4634	-0.5	-0.5	N/A
PTK6	ENST00000217185.2	protein tyrosine kinase 6	27	1	1	0	0	0	hsa-miR-4634	-0.5	-0.5	N/A
SMYD4	ENST00000305513.7	SET and MYND domain containing 4	53	1	1	0	0	0	hsa-miR-4634	-0.5	-0.5	N/A
FOXO6	ENST00000372591.1	forkhead box O6	26	1	0	0	1	1	hsa-miR-4634	-0.49	-0.49	N/A
TWIST2	ENST00000448943.2	twist basic helix-loop-helix transcription factor 2	5	1	0	0	1	0	hsa-miR-4634	-0.49	-0.49	N/A
SKAP2	ENST00000345317.2	src kinase associated phosphoprotein 2	1085	1	1	0	0	0	hsa-miR-4634	-0.49	-0.49	N/A
RUNDC1	ENST00000361677.1	RUN domain containing 1	927	1	1	0	0	0	hsa-miR-4634	-0.49	-0.49	N/A
ZNF682	ENST00000397165.2	zinc finger protein 682	117	1	1	0	0	0	hsa-miR-4634	-0.49	-0.52	N/A
FAM161A	ENST00000404929.1	family with sequence similarity 161, member A	275	1	1	0	0	0	hsa-miR-4634	-0.48	-0.48	N/A
SULT2A1	ENST00000222002.3	sulfotransferase family, cytosolic, 2A, dehydroepiandrosterone (DHEA)-preferring, member 1	35	1	1	0	0	0	hsa-miR-4634	-0.48	-0.7	N/A
AL050303.1	ENST00000596508.1	Uncharacterized protein; cDNA FLJ43689 fis, clone TBAES2003550	5	1	0	0	1	0	hsa-miR-4634	-0.48	-0.48	N/A
C19orf35	ENST00000342063.3	chromosome 19 open reading frame 35	5	1	0	1	0	1	hsa-miR-4634	-0.48	-0.48	N/A
C8orf37	ENST00000286688.5	chromosome 8 open reading frame 37	70	1	1	0	0	0	hsa-miR-4634	-0.48	-0.48	N/A
NUGGC	ENST00000413272.2	nuclear GTPase, germinal center associated	10	1	1	0	0	0	hsa-miR-4634	-0.48	-0.48	N/A
KCNMB1	ENST00000274629.4	potassium large conductance calcium-activated channel, subfamily M, beta member 1	5	1	1	0	0	0	hsa-miR-4634	-0.48	-0.48	N/A
TRPV2	ENST00000338560.7	transient receptor potential cation channel, subfamily V, member 2	22341	1	1	0	0	1	hsa-miR-4634	-0.48	-0.48	N/A
TNFSF15	ENST00000374045.4	tumor necrosis factor (ligand) superfamily, member 15	29	1	1	0	0	0	hsa-miR-4634	-0.48	-0.48	N/A
POLR3F	ENST00000377603.4	polymerase (RNA) III (DNA directed) polypeptide F, 39 kDa	47	1	1	0	0	0	hsa-miR-4634	-0.48	-0.55	N/A
GDPD1	ENST00000284116.4	glycerophosphodiester phosphodiesterase domain containing 1	138	1	1	0	0	0	hsa-miR-4634	-0.48	-0.52	N/A
OXT	ENST00000217386.2	oxytocin/neurophysin I prepropeptide	23	1	0	0	1	0	hsa-miR-4634	-0.47	-0.47	N/A
TRIM58	ENST00000366481.3	tripartite motif containing 58	68	1	1	0	0	0	hsa-miR-4634	-0.47	-0.47	N/A
TBXA2R	ENST00000375190.4	thromboxane A2 receptor	169	1	0	0	1	1	hsa-miR-4634	-0.47	-0.47	N/A
GPN2	ENST00000374135.4	GPN-loop GTPase 2	97	1	1	0	0	0	hsa-miR-4634	-0.47	-0.58	N/A
CDR2L	ENST00000337231.5	cerebellar degeneration-related protein 2-like	28	1	1	0	0	0	hsa-miR-4634	-0.47	-0.47	N/A
CRAMP1L	ENST00000397412.3	Crm, cramped-like (Drosophila)	731	1	1	0	0	1	hsa-miR-4634	-0.47	-0.47	N/A
CARF	ENST00000402905.3	calcium responsive transcription factor	27	1	1	0	0	0	hsa-miR-4634	-0.47	-0.47	N/A
RP11-834C11.12	ENST00000513209.1		59	1	0	0	1	1	hsa-miR-4634	-0.47	-0.47	N/A
DNAJC24	ENST00000465995.1	DnaJ (Hsp40) homolog, subfamily C, member 24	424	1	1	0	0	0	hsa-miR-4634	-0.46	-0.57	N/A
MCM4	ENST00000523944.1	minichromosome maintenance complex component 4	1525	1	1	0	0	0	hsa-miR-4634	-0.46	-0.58	N/A
AVP	ENST00000380293.3	arginine vasopressin	8	1	0	1	0	0	hsa-miR-4634	-0.46	-0.46	N/A
YWHAE	ENST00000264335.8	tyrosine 3-monooxygenase/tryptophan 5-monooxygenase activation protein, epsilon polypeptide	144	1	0	1	0	0	hsa-miR-4634	-0.46	-0.54	N/A
CDKN2A	ENST00000498124.1	cyclin-dependent kinase inhibitor 2A	354	1	0	1	0	0	hsa-miR-4634	-0.46	-0.46	N/A
CNTD2	ENST00000430325.2	cyclin N-terminal domain containing 2	5	1	0	1	0	2	hsa-miR-4634	-0.46	-0.46	N/A
MINOS1	ENST00000322753.6	mitochondrial inner membrane organizing system 1	287	1	1	0	0	0	hsa-miR-4634	-0.46	-0.57	N/A
CUEDC1	ENST00000577830.1	CUE domain containing 1	1243	2	0	0	2	0	hsa-miR-4634	-0.45	-0.49	N/A
SHOX2	ENST00000490689.2	short stature homeobox 2	66	1	0	1	0	1	hsa-miR-4634	-0.45	-0.45	N/A
GTF2IRD1	ENST00000476977.1	GTF2I repeat domain containing 1	5	1	1	0	0	0	hsa-miR-4634	-0.45	-0.45	N/A
AC007405.2	ENST00000409786.1	Uncharacterized protein	11	1	0	1	0	1	hsa-miR-4634	-0.44	-0.44	N/A
KCNE1L	ENST00000372101.2	KCNE1-like	9	1	0	1	0	1	hsa-miR-4634	-0.44	-0.44	N/A
NFIC	ENST00000346156.5	nuclear factor I/C (CCAAT-binding transcription factor)	26	1	0	1	0	3	hsa-miR-4634	-0.44	-0.46	N/A
ZNF549	ENST00000376233.3	zinc finger protein 549	7	1	1	0	0	0	hsa-miR-4634	-0.43	-0.43	N/A
KLC2	ENST00000394065.2	kinesin light chain 2	11832	1	0	0	1	1	hsa-miR-4634	-0.43	-0.43	N/A
SLC9A3	ENST00000264938.3	solute carrier family 9, subfamily A (NHE3, cation proton antiporter 3), member 3	5	1	0	0	1	0	hsa-miR-4634	-0.43	-0.43	N/A
NFATC2IP	ENST00000320805.4	nuclear factor of activated T-cells, cytoplasmic, calcineurin-dependent 2 interacting protein	754	1	1	0	0	0	hsa-miR-4634	-0.43	-0.56	N/A
AL591479.1	ENST00000594172.1	Uncharacterized protein	5	1	0	0	1	1	hsa-miR-4634	-0.43	-0.43	N/A
ASGR1	ENST00000572879.1	asialoglycoprotein receptor 1	243	1	0	1	0	0	hsa-miR-4634	-0.43	-0.43	N/A
TM4SF20	ENST00000304568.3	transmembrane 4 L six family member 20	5	1	0	1	0	0	hsa-miR-4634	-0.43	-0.43	N/A
FAM3D	ENST00000358781.2	family with sequence similarity 3, member D	5	1	0	1	0	0	hsa-miR-4634	-0.43	-0.43	N/A
ZBTB3	ENST00000394807.3	zinc finger and BTB domain containing 3	96	1	0	0	1	1	hsa-miR-4634	-0.43	-0.43	N/A
FAM120AOS	ENST00000423591.1	family with sequence similarity 120A opposite strand	258	1	1	0	0	0	hsa-miR-4634	-0.43	-0.66	N/A
RABL5	ENST00000517481.1	RAB, member RAS oncogene family-like 5	170	2	2	0	0	0	hsa-miR-4634	-0.42	-1.23	N/A
MSC	ENST00000325509.4	musculin	27	1	0	0	1	2	hsa-miR-4634	-0.42	-0.51	N/A
HOXC5	ENST00000312492.2	homeobox C5	59	1	0	0	1	1	hsa-miR-4634	-0.42	-0.42	N/A
KBTBD13	ENST00000432196.2	kelch repeat and BTB (POZ) domain containing 13	5	1	1	0	0	0	hsa-miR-4634	-0.42	-0.42	N/A
ZMAT3	ENST00000311417.2	zinc finger, matrin-type 3	459	1	1	0	0	0	hsa-miR-4634	-0.42	-0.43	N/A
PLEKHA4	ENST00000355496.5	pleckstrin homology domain containing, family A (phosphoinositide binding specific) member 4	88	1	0	0	1	0	hsa-miR-4634	-0.42	-0.42	N/A
DUOXA1	ENST00000558996.1	dual oxidase maturation factor 1	5	1	1	0	0	0	hsa-miR-4634	-0.42	-0.42	N/A
UBTD1	ENST00000370664.3	ubiquitin domain containing 1	10	1	0	0	1	0	hsa-miR-4634	-0.41	-0.41	N/A
RPL36	ENST00000579446.1	ribosomal protein L36	1323	1	0	0	1	0	hsa-miR-4634	-0.41	-0.41	N/A
FAM90A26	ENST00000512047.1	family with sequence similarity 90, member A26	5	1	0	0	1	0	hsa-miR-4634	-0.41	-0.41	N/A
MFI2	ENST00000296350.5	antigen p97 (melanoma associated) identified by monoclonal antibodies 133.2 and 96.5	143	1	0	0	1	2	hsa-miR-4634	-0.41	-0.41	N/A
AC022532.1	ENST00000420338.2	Uncharacterized protein	15	1	1	0	0	0	hsa-miR-4634	-0.41	-0.66	N/A
WDPCP	ENST00000272321.7	WD repeat containing planar cell polarity effector	92	1	1	0	0	0	hsa-miR-4634	-0.41	-0.54	N/A
PHACTR4	ENST00000373839.3	phosphatase and actin regulator 4	85	1	1	0	0	0	hsa-miR-4634	-0.41	-0.44	N/A
DENND2C	ENST00000393276.3	DENN/MADD domain containing 2C	51	1	1	0	0	0	hsa-miR-4634	-0.4	-0.4	N/A
KCNJ15	ENST00000328656.4	potassium inwardly-rectifying channel, subfamily J, member 15	5	1	1	0	0	0	hsa-miR-4634	-0.4	-0.4	N/A
SAMD5	ENST00000367474.1	sterile alpha motif domain containing 5	28	1	1	0	0	0	hsa-miR-4634	-0.4	-0.4	N/A
CTSD	ENST00000236671.2	cathepsin D	2057	1	0	0	1	0	hsa-miR-4634	-0.4	-0.4	N/A
GBP4	ENST00000355754.6	guanylate binding protein 4	5	1	1	0	0	1	hsa-miR-4634	-0.4	-0.4	N/A
RNF157	ENST00000269391.6	ring finger protein 157	163	1	1	0	0	0	hsa-miR-4634	-0.4	-0.44	N/A
MRPL12	ENST00000333676.3	mitochondrial ribosomal protein L12	2476	1	0	0	1	0	hsa-miR-4634	-0.4	-0.4	N/A
NPBWR1	ENST00000331251.3	neuropeptides B/W receptor 1	25	1	0	1	0	1	hsa-miR-4634	-0.4	-0.42	N/A
EVX1	ENST00000222761.3	even-skipped homeobox 1	7	1	0	1	0	0	hsa-miR-4634	-0.39	-0.39	N/A
EXOSC6	ENST00000435634.1	exosome component 6	42	1	0	0	1	0	hsa-miR-4634	-0.39	-0.39	N/A
FAM90A1	ENST00000307435.6	family with sequence similarity 90, member A1	5	1	0	0	1	0	hsa-miR-4634	-0.39	-0.39	N/A
GPR155	ENST00000392552.2	G protein-coupled receptor 155	11	1	1	0	0	0	hsa-miR-4634	-0.39	-0.39	N/A
EVI5L	ENST00000270530.4	ecotropic viral integration site 5-like	15	1	0	1	0	1	hsa-miR-4634	-0.39	-0.39	N/A
LYPD1	ENST00000397463.2	LY6/PLAUR domain containing 1	347	1	0	1	0	0	hsa-miR-4634	-0.39	-0.41	N/A
AC024940.1	ENST00000313737.4		5	1	0	1	0	1	hsa-miR-4634	-0.39	-0.39	N/A
HOXA3	ENST00000396352.4	homeobox A3	57	1	0	0	1	0	hsa-miR-4634	-0.39	-0.39	N/A
C15orf40	ENST00000304177.5	chromosome 15 open reading frame 40	133	1	0	1	0	0	hsa-miR-4634	-0.39	-0.39	N/A
ANKRD13B	ENST00000394859.3	ankyrin repeat domain 13B	72	1	0	0	1	1	hsa-miR-4634	-0.39	-0.39	N/A
PNMAL2	ENST00000599531.1	paraneoplastic Ma antigen family-like 2	10	1	0	0	1	1	hsa-miR-4634	-0.39	-0.39	N/A
PPP2R2D	ENST00000422256.2	protein phosphatase 2, regulatory subunit B, delta	169	1	0	0	1	1	hsa-miR-4634	-0.38	-0.41	N/A
IGF2BP2	ENST00000382199.2	insulin-like growth factor 2 mRNA binding protein 2	5	1	0	0	1	0	hsa-miR-4634	-0.38	-0.38	N/A
SKOR1	ENST00000341418.5	SKI family transcriptional corepressor 1	22	1	0	1	0	0	hsa-miR-4634	-0.38	-0.38	N/A
NEUROG3	ENST00000242462.4	neurogenin 3	5	1	0	0	1	0	hsa-miR-4634	-0.38	-0.38	N/A
REXO1L1	ENST00000379010.2	REX1, RNA exonuclease 1 homolog (S. cerevisiae)-like 1	5	2	0	1	1	1	hsa-miR-4634	-0.38	-0.38	N/A
CATSPERG	ENST00000215069.4	catsper channel auxiliary subunit gamma	5	1	0	0	1	0	hsa-miR-4634	-0.38	-0.38	N/A
DAPK3	ENST00000545797.2	death-associated protein kinase 3	229	1	0	1	0	0	hsa-miR-4634	-0.38	-0.38	N/A
AXIN1	ENST00000262320.3	axin 1	27	1	0	0	1	0	hsa-miR-4634	-0.37	-0.37	N/A
PPFIA3	ENST00000334186.4	protein tyrosine phosphatase, receptor type, f polypeptide (PTPRF), interacting protein (liprin), alpha 3	167	1	0	1	0	1	hsa-miR-4634	-0.37	-0.37	N/A
ZNF844	ENST00000439326.3	zinc finger protein 844	11	1	1	0	0	0	hsa-miR-4634	-0.37	-0.37	N/A
CACNA1A	ENST00000573710.2	calcium channel, voltage-dependent, P/Q type, alpha 1A subunit	5	1	0	0	1	0	hsa-miR-4634	-0.37	-0.37	N/A
TMEM259	ENST00000333175.5	transmembrane protein 259	1339	2	0	2	0	0	hsa-miR-4634	-0.37	-0.37	N/A
CALR	ENST00000316448.5	calreticulin	17017	2	1	0	1	0	hsa-miR-4634	-0.37	-1	N/A
F12	ENST00000253496.3	coagulation factor XII (Hageman factor)	858	1	0	0	1	0	hsa-miR-4634	-0.37	-0.37	N/A
CTF1	ENST00000279804.2	cardiotrophin 1	25	1	0	0	1	0	hsa-miR-4634	-0.37	-0.37	N/A
NOXO1	ENST00000356120.4	NADPH oxidase organizer 1	7	1	0	0	1	0	hsa-miR-4634	-0.37	-0.37	N/A
LRP10	ENST00000359591.4	low density lipoprotein receptor-related protein 10	939	2	2	0	0	0	hsa-miR-4634	-0.36	-0.79	N/A
MORN4	ENST00000478953.1	MORN repeat containing 4	296	1	0	0	1	0	hsa-miR-4634	-0.36	-0.36	N/A
CDIPT	ENST00000563415.1	CDP-diacylglycerol--inositol 3-phosphatidyltransferase	183	1	0	0	1	0	hsa-miR-4634	-0.36	-0.36	N/A
CALN1	ENST00000329008.5	calneuron 1	5	1	1	0	0	0	hsa-miR-4634	-0.36	-0.36	N/A
MXRA7	ENST00000355797.3	matrix-remodelling associated 7	421	1	1	0	0	0	hsa-miR-4634	-0.36	-0.48	N/A
RP11-156E8.1	ENST00000607453.1		51	1	0	0	1	1	hsa-miR-4634	-0.36	-0.42	N/A
CBLN1	ENST00000219197.6	cerebellin 1 precursor	12	1	0	0	1	0	hsa-miR-4634	-0.36	-0.36	N/A
CD3E	ENST00000361763.4	CD3e molecule, epsilon (CD3-TCR complex)	5	1	0	1	0	0	hsa-miR-4634	-0.36	-0.36	N/A
ZNF793	ENST00000445217.1	zinc finger protein 793	22	1	1	0	0	2	hsa-miR-4634	-0.36	-0.69	N/A
RAX	ENST00000256852.7	retina and anterior neural fold homeobox	5	1	0	1	0	1	hsa-miR-4634	-0.36	-0.36	N/A
CPN2	ENST00000323830.3	carboxypeptidase N, polypeptide 2	8	1	0	1	0	0	hsa-miR-4634	-0.36	-0.36	N/A
TMEM201	ENST00000340305.5	transmembrane protein 201	164	1	0	1	0	0	hsa-miR-4634	-0.36	-0.36	N/A
PINX1	ENST00000426190.2	PIN2/TERF1 interacting, telomerase inhibitor 1	224	1	0	0	1	0	hsa-miR-4634	-0.36	-0.36	N/A
ARHGAP27	ENST00000532038.1	Rho GTPase activating protein 27	5	1	0	1	0	0	hsa-miR-4634	-0.36	-0.36	N/A
TNFAIP8L1	ENST00000327473.4	tumor necrosis factor, alpha-induced protein 8-like 1	603	1	0	1	0	1	hsa-miR-4634	-0.36	-0.36	N/A
ANKS1B	ENST00000546960.1	ankyrin repeat and sterile alpha motif domain containing 1B	21	1	0	1	0	0	hsa-miR-4634	-0.36	-0.36	N/A
CDC14B	ENST00000265659.2	cell division cycle 14B	2	1	1	0	0	0	hsa-miR-4634	-0.36	-0.36	N/A
LRRC14	ENST00000292524.1	leucine rich repeat containing 14	469	2	0	1	1	2	hsa-miR-4634	-0.35	-0.49	N/A
C2CD4C	ENST00000332235.6	C2 calcium-dependent domain containing 4C	70	1	0	1	0	0	hsa-miR-4634	-0.35	-0.35	N/A
PEX26	ENST00000329627.7	peroxisomal biogenesis factor 26	157	3	1	2	0	1	hsa-miR-4634	-0.35	-0.94	N/A
RAET1E	ENST00000532335.1	retinoic acid early transcript 1E	129	1	0	1	0	0	hsa-miR-4634	-0.35	-0.35	N/A
PRPF38A	ENST00000257181.9	pre-mRNA processing factor 38A	892	1	1	0	0	0	hsa-miR-4634	-0.35	-0.5	N/A
SH2D3A	ENST00000437152.3	SH2 domain containing 3A	5	1	0	1	0	0	hsa-miR-4634	-0.35	-0.35	N/A
PCBP3	ENST00000400314.1	poly(rC) binding protein 3	10	1	0	0	1	0	hsa-miR-4634	-0.35	-0.35	N/A
PRR18	ENST00000322583.3	proline rich 18	15	1	0	0	1	0	hsa-miR-4634	-0.35	-0.35	N/A
RDH13	ENST00000415061.3	retinol dehydrogenase 13 (all-trans/9-cis)	35	1	1	0	0	0	hsa-miR-4634	-0.35	-0.41	N/A
OTP	ENST00000306422.3	orthopedia homeobox	9	1	0	1	0	1	hsa-miR-4634	-0.35	-0.35	N/A
GBGT1	ENST00000372043.3	globoside alpha-1,3-N-acetylgalactosaminyltransferase 1	41	1	0	0	1	0	hsa-miR-4634	-0.35	-0.35	N/A
GRK4	ENST00000503518.2	G protein-coupled receptor kinase 4	50	1	1	0	0	0	hsa-miR-4634	-0.35	-0.65	N/A
BHLHA15	ENST00000609256.1	basic helix-loop-helix family, member a15	136	1	0	0	1	0	hsa-miR-4634	-0.34	-0.36	N/A
NAT8L	ENST00000331662.3	N-acetyltransferase 8-like (GCN5-related, putative)	220	1	0	0	1	1	hsa-miR-4634	-0.34	-0.36	N/A
SYAP1	ENST00000380155.3	synapse associated protein 1	2689	1	1	0	0	0	hsa-miR-4634	-0.34	-0.53	N/A
C1orf180	ENST00000370624.1	chromosome 1 open reading frame 180	5	1	0	0	1	0	hsa-miR-4634	-0.34	-0.34	N/A
LONP2	ENST00000285737.4	lon peptidase 2, peroxisomal	1004	1	1	0	0	0	hsa-miR-4634	-0.34	-0.47	N/A
ITGA2	ENST00000296585.5	integrin, alpha 2 (CD49B, alpha 2 subunit of VLA-2 receptor)	50	1	1	0	0	0	hsa-miR-4634	-0.34	-0.34	N/A
FEM1A	ENST00000269856.3	fem-1 homolog a (C. elegans)	57	2	1	1	0	0	hsa-miR-4634	-0.34	-0.56	N/A
R3HDM2	ENST00000347140.3	R3H domain containing 2	5	1	0	0	1	0	hsa-miR-4634	-0.34	-0.34	N/A
LRRC1	ENST00000370888.1	leucine rich repeat containing 1	343	1	0	0	1	0	hsa-miR-4634	-0.34	-0.34	N/A
MROH6	ENST00000398882.3	maestro heat-like repeat family member 6	24	1	0	0	1	0	hsa-miR-4634	-0.34	-0.34	N/A
FAM83F	ENST00000333407.6	family with sequence similarity 83, member F	5	2	0	0	2	0	hsa-miR-4634	-0.34	-0.34	N/A
APOF	ENST00000398189.3	apolipoprotein F	5	1	0	1	0	0	hsa-miR-4634	-0.34	-0.34	N/A
OLIG3	ENST00000367734.2	oligodendrocyte transcription factor 3	5	1	0	0	1	0	hsa-miR-4634	-0.34	-0.34	N/A
ABL2	ENST00000502732.1	c-abl oncogene 2, non-receptor tyrosine kinase	892	2	1	1	0	0	hsa-miR-4634	-0.34	-0.35	N/A
BARX1	ENST00000253968.6	BARX homeobox 1	10	1	0	0	1	0	hsa-miR-4634	-0.34	-0.34	N/A
DOT1L	ENST00000398665.3	DOT1-like histone H3K79 methyltransferase	439	1	0	1	0	2	hsa-miR-4634	-0.33	-0.34	N/A
GLTSCR1	ENST00000396720.3	glioma tumor suppressor candidate region gene 1	36	1	0	0	1	0	hsa-miR-4634	-0.33	-0.33	N/A
OTX1	ENST00000366671.3	orthodenticle homeobox 1	11	1	0	0	1	1	hsa-miR-4634	-0.33	-0.33	N/A
MCOLN1	ENST00000264079.6	mucolipin 1	19	1	0	1	0	0	hsa-miR-4634	-0.33	-0.33	N/A
PDE4C	ENST00000355502.3	phosphodiesterase 4C, cAMP-specific	5	1	1	0	0	0	hsa-miR-4634	-0.33	-0.33	N/A
MAFB	ENST00000373313.2	v-maf avian musculoaponeurotic fibrosarcoma oncogene homolog B	333	1	0	0	1	0	hsa-miR-4634	-0.33	-0.33	N/A
SOX7	ENST00000554914.1	Transcription factor SOX-7; Uncharacterized protein; cDNA FLJ58508, highly similar to Transcription factor SOX-7	47	1	0	1	0	0	hsa-miR-4634	-0.33	-0.33	N/A
C20orf194	ENST00000453730.2	chromosome 20 open reading frame 194	1083	1	0	0	1	0	hsa-miR-4634	-0.33	-0.33	N/A
GPR161	ENST00000367838.1	G protein-coupled receptor 161	1712	1	1	0	0	0	hsa-miR-4634	-0.33	-0.41	N/A
FAM57B	ENST00000564806.1	family with sequence similarity 57, member B	5	1	0	1	0	0	hsa-miR-4634	-0.33	-0.33	N/A
GAA	ENST00000302262.3	glucosidase, alpha; acid	2742	1	0	1	0	0	hsa-miR-4634	-0.33	-0.33	N/A
ZIC4	ENST00000383075.3	Zic family member 4	5	1	0	1	0	0	hsa-miR-4634	-0.32	-0.32	N/A
CACNG8	ENST00000270458.2	calcium channel, voltage-dependent, gamma subunit 8	5	1	1	0	0	0	hsa-miR-4634	-0.32	-0.32	N/A
RASGRP4	ENST00000586305.1	RAS guanyl releasing protein 4	5	1	0	0	1	0	hsa-miR-4634	-0.32	-0.32	N/A
BIN1	ENST00000376113.2	bridging integrator 1	48	1	0	0	1	0	hsa-miR-4634	-0.32	-0.34	N/A
SCARF1	ENST00000571272.1	scavenger receptor class F, member 1	5	1	0	0	1	0	hsa-miR-4634	-0.32	-0.32	N/A
SLC25A15	ENST00000338625.4	solute carrier family 25 (mitochondrial carrier; ornithine transporter) member 15	345	1	0	0	1	0	hsa-miR-4634	-0.32	-0.33	N/A
GOLGA3	ENST00000204726.3	golgin A3	944	1	1	0	0	1	hsa-miR-4634	-0.31	-0.35	N/A
INMT	ENST00000013222.5	indolethylamine N-methyltransferase	5	1	0	0	1	0	hsa-miR-4634	-0.31	-0.31	N/A
OGFOD3	ENST00000329197.5	2-oxoglutarate and iron-dependent oxygenase domain containing 3	2120	1	0	0	1	1	hsa-miR-4634	-0.31	-0.4	N/A
STK11	ENST00000326873.7	serine/threonine kinase 11	377	1	0	0	1	0	hsa-miR-4634	-0.31	-0.31	N/A
PRDM15	ENST00000422911.1	PR domain containing 15	328	1	0	1	0	0	hsa-miR-4634	-0.31	-0.31	N/A
GPRIN3	ENST00000609438.1	GPRIN family member 3	213	1	1	0	0	0	hsa-miR-4634	-0.31	-0.36	N/A
EGR3	ENST00000519492.1	early growth response 3	21	1	0	0	1	2	hsa-miR-4634	-0.31	-0.42	N/A
EIF2S3	ENST00000253039.4	eukaryotic translation initiation factor 2, subunit 3 gamma, 52kDa	1571	1	0	0	1	0	hsa-miR-4634	-0.31	-0.33	N/A
ZNF74	ENST00000357502.5	zinc finger protein 74	142	1	0	1	0	0	hsa-miR-4634	-0.31	-0.31	N/A
SFN	ENST00000339276.4	stratifin	5	1	0	0	1	0	hsa-miR-4634	-0.31	-0.31	N/A
SYNRG	ENST00000339208.6	synergin, gamma	106	2	1	1	0	0	hsa-miR-4634	-0.31	-0.57	N/A
MOGAT2	ENST00000526712.1	monoacylglycerol O-acyltransferase 2	5	1	0	0	1	0	hsa-miR-4634	-0.31	-0.31	N/A
CYP20A1	ENST00000356079.4	cytochrome P450, family 20, subfamily A, polypeptide 1	170	2	2	0	0	0	hsa-miR-4634	-0.31	-0.79	N/A
MAEA	ENST00000303400.4	macrophage erythroblast attacher	5906	1	0	0	1	0	hsa-miR-4634	-0.31	-0.31	N/A
HIC2	ENST00000407464.2	hypermethylated in cancer 2	28	1	0	0	1	1	hsa-miR-4634	-0.3	-0.39	N/A
EMX2	ENST00000442245.4	empty spiracles homeobox 2	54	1	0	0	1	0	hsa-miR-4634	-0.3	-0.3	N/A
ARL10	ENST00000310389.5	ADP-ribosylation factor-like 10	236	1	1	0	0	0	hsa-miR-4634	-0.3	-0.38	N/A
USHBP1	ENST00000252597.3	Usher syndrome 1C binding protein 1	10	1	1	0	0	0	hsa-miR-4634	-0.3	-0.64	N/A
SCAF4	ENST00000286835.7	SR-related CTD-associated factor 4	506	1	0	0	1	0	hsa-miR-4634	-0.3	-0.3	N/A
YPEL1	ENST00000339468.3	yippee-like 1 (Drosophila)	81	1	1	0	0	0	hsa-miR-4634	-0.3	-0.59	N/A
CYS1	ENST00000381813.4	cystin 1	22	1	0	0	1	0	hsa-miR-4634	-0.3	-0.3	N/A
KLK9	ENST00000376832.4	kallikrein-related peptidase 9	5	1	0	1	0	0	hsa-miR-4634	-0.3	-0.3	N/A
AGPAT2	ENST00000371694.3	1-acylglycerol-3-phosphate O-acyltransferase 2	303	1	0	1	0	0	hsa-miR-4634	-0.3	-0.3	N/A
GLT1D1	ENST00000281703.6	glycosyltransferase 1 domain containing 1	22	1	0	0	1	0	hsa-miR-4634	-0.3	-0.3	N/A
LRRC14B	ENST00000328278.3	leucine rich repeat containing 14B	0	1	0	0	1	0	hsa-miR-4634	-0.3	-0.3	N/A
MKNK2	ENST00000591601.1	MAP kinase interacting serine/threonine kinase 2	215	1	0	1	0	1	hsa-miR-4634	-0.29	-0.29	N/A
SPRN	ENST00000414069.2	shadow of prion protein homolog (zebrafish)	5	1	0	0	1	0	hsa-miR-4634	-0.29	-0.29	N/A
ARHGEF4	ENST00000392953.3	Rho guanine nucleotide exchange factor (GEF) 4	189	1	0	0	1	0	hsa-miR-4634	-0.29	-0.29	N/A
DENND5B	ENST00000389082.5	DENN/MADD domain containing 5B	832	1	1	0	0	0	hsa-miR-4634	-0.29	-0.31	N/A
DOLPP1	ENST00000540102.1	dolichyldiphosphatase 1	963	1	0	1	0	0	hsa-miR-4634	-0.29	-0.29	N/A
GNG4	ENST00000450593.1	guanine nucleotide binding protein (G protein), gamma 4	1171	1	0	0	1	1	hsa-miR-4634	-0.29	-0.45	N/A
ZNF816	ENST00000357666.4	zinc finger protein 816	16	1	1	0	0	0	hsa-miR-4634	-0.29	-0.45	N/A
ZNF101	ENST00000592502.1	zinc finger protein 101	409	1	0	1	0	1	hsa-miR-4634	-0.29	-0.29	N/A
RFWD3	ENST00000361070.4	ring finger and WD repeat domain 3	106	1	1	0	0	0	hsa-miR-4634	-0.29	-0.48	N/A
EHD2	ENST00000263277.3	EH-domain containing 2	2072	1	0	0	1	1	hsa-miR-4634	-0.29	-0.33	N/A
C10orf55	ENST00000409178.1	chromosome 10 open reading frame 55	5	1	0	0	1	0	hsa-miR-4634	-0.29	-0.29	N/A
KIAA1671	ENST00000401395.1	KIAA1671	549	1	0	0	1	0	hsa-miR-4634	-0.29	-0.29	N/A
HIST1H2AK	ENST00000330180.2	histone cluster 1, H2ak	26	1	0	1	0	0	hsa-miR-4634	-0.28	-0.36	N/A
MRPS10	ENST00000053468.3	mitochondrial ribosomal protein S10	63	1	1	0	0	0	hsa-miR-4634	-0.28	-0.62	N/A
PTCD1	ENST00000292478.4	pentatricopeptide repeat domain 1	22	1	0	0	1	0	hsa-miR-4634	-0.28	-0.28	N/A
TTPA	ENST00000260116.4	tocopherol (alpha) transfer protein	5	1	0	1	0	0	hsa-miR-4634	-0.28	-0.28	N/A
HIST1H4K	ENST00000357549.2	histone cluster 1, H4k	10	1	0	1	0	0	hsa-miR-4634	-0.28	-0.61	N/A
XPO4	ENST00000400602.2	exportin 4	718	1	0	0	1	0	hsa-miR-4634	-0.28	-0.29	N/A
KCTD21	ENST00000340067.3	potassium channel tetramerization domain containing 21	90	1	0	0	1	0	hsa-miR-4634	-0.28	-0.28	N/A
ASPA	ENST00000263080.2	aspartoacylase	5	1	0	1	0	0	hsa-miR-4634	-0.28	-0.28	N/A
TBCC	ENST00000372876.1	tubulin folding cofactor C	587	1	0	0	1	0	hsa-miR-4634	-0.28	-0.32	N/A
NYNRIN	ENST00000382554.3	NYN domain and retroviral integrase containing	1928	1	0	0	1	0	hsa-miR-4634	-0.28	-0.28	N/A
PRKAR1B	ENST00000537384.1	protein kinase, cAMP-dependent, regulatory, type I, beta	695	1	0	0	1	0	hsa-miR-4634	-0.28	-0.29	N/A
CSPG4	ENST00000308508.5	chondroitin sulfate proteoglycan 4	817	1	0	1	0	0	hsa-miR-4634	-0.28	-0.28	N/A
ANKH	ENST00000284268.6	ANKH inorganic pyrophosphate transport regulator	770	2	1	1	0	0	hsa-miR-4634	-0.28	-0.75	N/A
ASIC2	ENST00000225823.2	acid-sensing (proton-gated) ion channel 2	5	1	0	0	1	0	hsa-miR-4634	-0.28	-0.28	N/A
CD3G	ENST00000532917.1	CD3g molecule, gamma (CD3-TCR complex)	9	1	0	0	1	0	hsa-miR-4634	-0.28	-0.28	N/A
C9orf114	ENST00000361256.5	chromosome 9 open reading frame 114	488	1	0	0	1	0	hsa-miR-4634	-0.28	-0.28	N/A
BRD1	ENST00000457780.2	bromodomain containing 1	124	1	0	0	1	0	hsa-miR-4634	-0.27	-0.27	N/A
MATN4	ENST00000372756.1	matrilin 4	17	1	0	0	1	0	hsa-miR-4634	-0.27	-0.27	N/A
C2CD2	ENST00000329623.7	C2 calcium-dependent domain containing 2	106	1	0	0	1	0	hsa-miR-4634	-0.27	-0.27	N/A
NAA60	ENST00000610180.1	N-alpha-acetyltransferase 60	1339	1	0	0	1	0	hsa-miR-4634	-0.27	-0.27	N/A
VPS41	ENST00000310301.4	vacuolar protein sorting 41 homolog (S. cerevisiae)	163	1	1	0	0	0	hsa-miR-4634	-0.27	-0.48	N/A
SLITRK1	ENST00000377084.2	SLIT and NTRK-like family, member 1	5	1	0	0	1	0	hsa-miR-4634	-0.27	-0.27	N/A
BRD3	ENST00000303407.7	bromodomain containing 3	77	1	0	0	1	0	hsa-miR-4634	-0.27	-0.27	N/A
TBC1D24	ENST00000567020.1	TBC1 domain family, member 24	269	1	0	1	0	2	hsa-miR-4634	-0.26	-0.37	N/A
SEMA3G	ENST00000231721.2	sema domain, immunoglobulin domain (Ig), short basic domain, secreted, (semaphorin) 3G	85	1	0	1	0	0	hsa-miR-4634	-0.26	-0.26	N/A
FTO	ENST00000471389.1	fat mass and obesity associated	240	1	0	0	1	0	hsa-miR-4634	-0.26	-0.27	N/A
UNC119B	ENST00000344651.4	unc-119 homolog B (C. elegans)	5	1	0	0	1	0	hsa-miR-4634	-0.26	-0.26	N/A
ZNF483	ENST00000358151.4	zinc finger protein 483	11	1	1	0	0	0	hsa-miR-4634	-0.26	-0.66	N/A
AC079210.1	ENST00000600820.1	Uncharacterized protein; cDNA FLJ45097 fis, clone BRAWH3031054	5	1	0	1	0	0	hsa-miR-4634	-0.25	-0.25	N/A
KIAA1024L	ENST00000564719.1	KIAA1024-like	5	1	0	1	0	0	hsa-miR-4634	-0.25	-0.25	N/A
APBA1	ENST00000265381.4	amyloid beta (A4) precursor protein-binding, family A, member 1	12	1	0	1	0	0	hsa-miR-4634	-0.25	-0.25	N/A
INTS2	ENST00000444766.3	integrator complex subunit 2	109	1	0	0	1	0	hsa-miR-4634	-0.25	-0.26	N/A
KIFC2	ENST00000301331.5	kinesin family member C2	101	1	0	1	0	0	hsa-miR-4634	-0.25	-0.25	N/A
IDS	ENST00000422081.2	Iduronate 2-sulfatase (Hunter syndrome), isoform CRA_e; Iduronate 2-sulfatase 14 kDa chain; cDNA FLJ42669 fis, clone BRAMY2022168, highly similar to IDURONATE 2-SULFATASE	810	1	1	0	0	0	hsa-miR-4634	-0.25	-0.53	N/A
RNF125	ENST00000217740.3	ring finger protein 125, E3 ubiquitin protein ligase	214	1	0	0	1	0	hsa-miR-4634	-0.25	-0.25	N/A
REEP6	ENST00000233596.3	receptor accessory protein 6	822	1	0	0	1	0	hsa-miR-4634	-0.25	-0.25	N/A
IKBIP	ENST00000299157.4	IKBKB interacting protein	183	1	1	0	0	0	hsa-miR-4634	-0.25	-0.54	N/A
PREX2	ENST00000288368.4	phosphatidylinositol-3,4,5-trisphosphate-dependent Rac exchange factor 2	11	1	0	1	0	0	hsa-miR-4634	-0.25	-0.25	N/A
PSMB2	ENST00000373237.3	proteasome (prosome, macropain) subunit, beta type, 2	19765	1	1	0	0	0	hsa-miR-4634	-0.24	-0.67	N/A
TRIOBP	ENST00000406386.3	TRIO and F-actin binding protein	1545	2	2	0	0	1	hsa-miR-4634	-0.24	-0.78	N/A
ZNF347	ENST00000334197.7	zinc finger protein 347	33	1	1	0	0	0	hsa-miR-4634	-0.24	-0.49	N/A
NARF	ENST00000309794.11	nuclear prelamin A recognition factor	610	1	0	0	1	1	hsa-miR-4634	-0.24	-0.32	N/A
KSR2	ENST00000425217.1	kinase suppressor of ras 2	22	1	0	1	0	0	hsa-miR-4634	-0.24	-0.24	N/A
EHMT1	ENST00000460843.1	euchromatic histone-lysine N-methyltransferase 1	22	1	0	0	1	0	hsa-miR-4634	-0.24	-0.24	N/A
COX20	ENST00000411948.2	COX20 cytochrome C oxidase assembly factor	693	1	1	0	0	0	hsa-miR-4634	-0.24	-0.75	N/A
UEVLD	ENST00000541984.1	UEV and lactate/malate dehyrogenase domains	39	1	1	0	0	0	hsa-miR-4634	-0.24	-0.49	N/A
MFAP2	ENST00000375534.3	microfibrillar-associated protein 2	10	1	1	0	0	0	hsa-miR-4634	-0.24	-0.55	N/A
CHD5	ENST00000262450.3	chromodomain helicase DNA binding protein 5	5	1	0	0	1	0	hsa-miR-4634	-0.24	-0.24	N/A
ADRBK1	ENST00000308595.5	adrenergic, beta, receptor kinase 1	1312	1	0	1	0	0	hsa-miR-4634	-0.23	-0.24	N/A
NIP7	ENST00000254940.5	NIP7, nucleolar pre-rRNA processing protein	659	1	0	1	0	0	hsa-miR-4634	-0.23	-0.28	N/A
LZTS1	ENST00000381569.1	leucine zipper, putative tumor suppressor 1	33	1	0	0	1	0	hsa-miR-4634	-0.23	-0.23	N/A
WDR70	ENST00000265107.4	WD repeat domain 70	23	1	1	0	0	0	hsa-miR-4634	-0.23	-0.41	N/A
STAU2	ENST00000522695.1	staufen double-stranded RNA binding protein 2	306	1	0	1	0	0	hsa-miR-4634	-0.23	-0.28	N/A
TAS2R4	ENST00000247881.2	taste receptor, type 2, member 4	9	1	1	0	0	0	hsa-miR-4634	-0.23	-0.57	N/A
DAGLA	ENST00000257215.5	diacylglycerol lipase, alpha	1262	1	0	1	0	0	hsa-miR-4634	-0.23	-0.23	N/A
PHF7	ENST00000327906.3	PHD finger protein 7	38	1	1	0	0	0	hsa-miR-4634	-0.22	-0.43	N/A
PPP1R13B	ENST00000423488.2	protein phosphatase 1, regulatory subunit 13B	105	1	0	0	1	0	hsa-miR-4634	-0.22	-0.22	N/A
ATP5J2-PTCD1	ENST00000413834.1	ATP5J2-PTCD1 readthrough	22	1	0	0	1	0	hsa-miR-4634	-0.22	-0.29	N/A
OSBPL2	ENST00000358053.2	oxysterol binding protein-like 2	283	1	0	0	1	0	hsa-miR-4634	-0.22	-0.29	N/A
KCNC3	ENST00000376959.2	potassium voltage-gated channel, Shaw-related subfamily, member 3	5	1	0	1	0	1	hsa-miR-4634	-0.21	-0.21	N/A
KIAA1324	ENST00000369939.3	KIAA1324	41	1	1	0	0	0	hsa-miR-4634	-0.21	-0.38	N/A
LRRC3C	ENST00000377924.4	leucine rich repeat containing 3C	9	2	0	0	2	0	hsa-miR-4634	-0.21	-0.55	N/A
TADA2B	ENST00000310074.7	transcriptional adaptor 2B	38	1	0	0	1	0	hsa-miR-4634	-0.21	-0.21	N/A
CCDC142	ENST00000393965.3	coiled-coil domain containing 142	8	1	1	0	0	1	hsa-miR-4634	-0.21	-0.63	N/A
C2orf48	ENST00000381786.3	chromosome 2 open reading frame 48	32	1	1	0	0	1	hsa-miR-4634	-0.2	-0.67	N/A
BTBD7	ENST00000334746.5	BTB (POZ) domain containing 7	590	1	0	0	1	0	hsa-miR-4634	-0.2	-0.24	N/A
PLXND1	ENST00000393239.1	plexin D1	211	1	0	0	1	0	hsa-miR-4634	-0.2	-0.21	N/A
YIPF4	ENST00000238831.4	Yip1 domain family, member 4	3482	4	4	0	0	0	hsa-miR-4634	-0.2	-1.41	N/A
CASZ1	ENST00000377022.3	castor zinc finger 1	5	1	0	0	1	1	hsa-miR-4634	-0.2	-0.2	N/A
TADA2A	ENST00000394395.2	transcriptional adaptor 2A	278	1	0	1	0	0	hsa-miR-4634	-0.19	-0.23	N/A
BICD2	ENST00000356884.6	bicaudal D homolog 2 (Drosophila)	38	1	0	1	0	0	hsa-miR-4634	-0.19	-0.19	N/A
GK5	ENST00000392993.2	glycerol kinase 5 (putative)	73	2	2	0	0	0	hsa-miR-4634	-0.19	-0.73	N/A
SORCS2	ENST00000507866.2	sortilin-related VPS10 domain containing receptor 2	85	1	0	0	1	0	hsa-miR-4634	-0.19	-0.19	N/A
FAM19A5	ENST00000358295.5	family with sequence similarity 19 (chemokine (C-C motif)-like), member A5	14	1	0	1	0	1	hsa-miR-4634	-0.19	-0.35	N/A
APC2	ENST00000233607.2	adenomatosis polyposis coli 2	10	1	0	1	0	1	hsa-miR-4634	-0.19	-0.19	N/A
TMC6	ENST00000590602.1	transmembrane channel-like 6	11	2	0	1	1	0	hsa-miR-4634	-0.18	-0.45	N/A
PURB	ENST00000395699.2	purine-rich element binding protein B	497	1	1	0	0	0	hsa-miR-4634	-0.18	-0.43	N/A
SSH1	ENST00000360239.3	slingshot protein phosphatase 1	115	1	1	0	0	0	hsa-miR-4634	-0.18	-0.38	N/A
ZNF799	ENST00000419318.1	zinc finger protein 799	17	1	0	0	1	0	hsa-miR-4634	-0.18	-0.26	N/A
AJAP1	ENST00000378191.4	adherens junctions associated protein 1	5	1	0	0	1	0	hsa-miR-4634	-0.18	-0.18	N/A
LONRF2	ENST00000393437.3	LON peptidase N-terminal domain and ring finger 2	394	1	0	0	1	0	hsa-miR-4634	-0.18	-0.19	N/A
PALM	ENST00000338448.5	paralemmin	341	1	0	1	0	0	hsa-miR-4634	-0.17	-0.17	N/A
RC3H1	ENST00000367696.2	ring finger and CCCH-type domains 1	165	1	0	0	1	0	hsa-miR-4634	-0.17	-0.21	N/A
AC011484.1	ENST00000377652.3	Uncharacterized protein; cDNA FLJ42076 fis, clone SYNOV2018921	5	1	0	1	0	0	hsa-miR-4634	-0.17	-0.17	N/A
PIGL	ENST00000225609.5	phosphatidylinositol glycan anchor biosynthesis, class L	45	1	1	0	0	0	hsa-miR-4634	-0.17	-0.57	N/A
ZBTB8B	ENST00000609129.1	zinc finger and BTB domain containing 8B	18	1	0	0	1	1	hsa-miR-4634	-0.17	-0.24	N/A
FBXL18	ENST00000382368.3	F-box and leucine-rich repeat protein 18	92	1	0	1	0	0	hsa-miR-4634	-0.17	-0.19	N/A
HIST1H2BD	ENST00000289316.2	histone cluster 1, H2bd	236	1	0	1	0	1	hsa-miR-4634	-0.17	-0.36	N/A
ZNF383	ENST00000352998.3	zinc finger protein 383	147	1	0	0	1	0	hsa-miR-4634	-0.16	-0.24	N/A
AP3D1	ENST00000355272.6	adaptor-related protein complex 3, delta 1 subunit	464	1	0	0	1	0	hsa-miR-4634	-0.16	-0.2	N/A
GABPB2	ENST00000368918.3	GA binding protein transcription factor, beta subunit 2	35	1	0	0	1	0	hsa-miR-4634	-0.16	-0.23	N/A
TBC1D30	ENST00000542120.1	TBC1 domain family, member 30	153	1	1	0	0	0	hsa-miR-4634	-0.16	-0.43	N/A
C17orf70	ENST00000327787.8	chromosome 17 open reading frame 70	329	1	0	1	0	0	hsa-miR-4634	-0.16	-0.17	N/A
ZDHHC8	ENST00000334554.7	zinc finger, DHHC-type containing 8	5	1	0	1	0	1	hsa-miR-4634	-0.16	-0.16	N/A
CEP76	ENST00000262127.2	centrosomal protein 76kDa	313	1	1	0	0	0	hsa-miR-4634	-0.16	-0.42	N/A
KLHL11	ENST00000319121.3	kelch-like family member 11	16	1	0	0	1	0	hsa-miR-4634	-0.16	-0.24	N/A
ZNF560	ENST00000301480.4	zinc finger protein 560	15	1	0	1	0	0	hsa-miR-4634	-0.16	-0.25	N/A
ZNF701	ENST00000540331.1	zinc finger protein 701	15	2	0	0	2	0	hsa-miR-4634	-0.16	-0.55	N/A
EXTL1	ENST00000374280.3	exostosin-like glycosyltransferase 1	35	1	0	1	0	0	hsa-miR-4634	-0.16	-0.23	N/A
RHOH	ENST00000381799.5	ras homolog family member H	16	1	1	0	0	0	hsa-miR-4634	-0.16	-0.56	N/A
NCMAP	ENST00000374392.2	noncompact myelin associated protein	17	1	1	0	0	0	hsa-miR-4634	-0.16	-0.62	N/A
DNAJC28	ENST00000381947.3	DnaJ (Hsp40) homolog, subfamily C, member 28	24	1	1	0	0	1	hsa-miR-4634	-0.15	-0.64	N/A
B3GALT6	ENST00000379198.2	UDP-Gal:betaGal beta 1,3-galactosyltransferase polypeptide 6	2444	1	0	0	1	1	hsa-miR-4634	-0.15	-0.44	N/A
BMPR2	ENST00000374574.2	bone morphogenetic protein receptor, type II (serine/threonine kinase)	287	2	2	0	0	1	hsa-miR-4634	-0.15	-0.78	N/A
PPM1K	ENST00000608933.1	protein phosphatase, Mg2+/Mn2+ dependent, 1K	46	1	1	0	0	0	hsa-miR-4634	-0.15	-0.47	N/A
LARP4B	ENST00000316157.3	La ribonucleoprotein domain family, member 4B	705	1	0	0	1	0	hsa-miR-4634	-0.15	-0.15	N/A
NLRP1	ENST00000262467.5	NLR family, pyrin domain containing 1	547	1	0	1	0	1	hsa-miR-4634	-0.14	-0.15	N/A
TTPAL	ENST00000372906.2	tocopherol (alpha) transfer protein-like	265	1	1	0	0	0	hsa-miR-4634	-0.14	-0.51	N/A
METTL16	ENST00000263092.6	methyltransferase like 16	8	1	0	0	1	0	hsa-miR-4634	-0.14	-0.23	N/A
IMPG2	ENST00000193391.7	interphotoreceptor matrix proteoglycan 2	5	1	0	0	1	0	hsa-miR-4634	-0.14	-0.14	N/A
AC005606.1	ENST00000598236.1	LOC283868 protein; Uncharacterized protein	26	1	1	0	0	0	hsa-miR-4634	-0.14	-0.92	N/A
WDR52	ENST00000393845.2	WD repeat domain 52	5	1	0	0	1	0	hsa-miR-4634	-0.14	-0.14	N/A
ORAI2	ENST00000356387.2	ORAI calcium release-activated calcium modulator 2	217	1	0	1	0	1	hsa-miR-4634	-0.13	-0.22	N/A
TBL3	ENST00000568546.1	transducin (beta)-like 3	57	2	1	0	1	1	hsa-miR-4634	-0.13	-0.71	N/A
SLC9A7	ENST00000328306.4	solute carrier family 9, subfamily A (NHE7, cation proton antiporter 7), member 7	147	1	0	0	1	0	hsa-miR-4634	-0.13	-0.21	N/A
ENGASE	ENST00000579016.1	endo-beta-N-acetylglucosaminidase	33	1	0	0	1	0	hsa-miR-4634	-0.13	-0.18	N/A
PPP2R1B	ENST00000527614.1	protein phosphatase 2, regulatory subunit A, beta	341	1	1	0	0	0	hsa-miR-4634	-0.13	-0.5	N/A
ACVRL1	ENST00000550683.1	activin A receptor type II-like 1	68	1	0	1	0	0	hsa-miR-4634	-0.13	-0.22	N/A
TBRG1	ENST00000441174.3	transforming growth factor beta regulator 1	275	1	0	0	1	1	hsa-miR-4634	-0.12	-0.33	N/A
SZT2	ENST00000562955.1	seizure threshold 2 homolog (mouse)	123	1	0	0	1	2	hsa-miR-4634	-0.12	-0.2	N/A
UBN2	ENST00000473989.3	ubinuclein 2	238	1	1	0	0	0	hsa-miR-4634	-0.12	-0.13	N/A
KLF2	ENST00000248071.5	Kruppel-like factor 2 (lung)	431	1	0	0	1	1	hsa-miR-4634	-0.12	-0.34	N/A
KCNJ5	ENST00000529694.1	potassium inwardly-rectifying channel, subfamily J, member 5	12	1	0	1	0	0	hsa-miR-4634	-0.12	-0.21	N/A
BAZ2A	ENST00000379441.3	bromodomain adjacent to zinc finger domain, 2A	48	1	0	1	0	0	hsa-miR-4634	-0.12	-0.13	N/A
ZNF431	ENST00000311048.7	zinc finger protein 431	93	1	1	0	0	0	hsa-miR-4634	-0.12	-0.32	N/A
EML4	ENST00000318522.5	echinoderm microtubule associated protein like 4	62	1	0	0	1	0	hsa-miR-4634	-0.11	-0.32	N/A
TPGS1	ENST00000359315.5	tubulin polyglutamylase complex subunit 1	81	1	1	0	0	0	hsa-miR-4634	-0.11	-0.54	N/A
NPR1	ENST00000368680.3	natriuretic peptide receptor A/guanylate cyclase A (atrionatriuretic peptide receptor A)	30	1	1	0	0	3	hsa-miR-4634	-0.11	-0.62	N/A
SIT1	ENST00000259608.3	signaling threshold regulating transmembrane adaptor 1	7	1	1	0	0	0	hsa-miR-4634	-0.1	-0.37	N/A
IKZF3	ENST00000346872.3	IKAROS family zinc finger 3 (Aiolos)	7	1	1	0	0	0	hsa-miR-4634	-0.1	-0.36	N/A
CENPI	ENST00000372927.1	centromere protein I	379	1	1	0	0	0	hsa-miR-4634	-0.1	-0.47	N/A
ATP11A	ENST00000487903.1	ATPase, class VI, type 11A	731	1	0	0	1	0	hsa-miR-4634	-0.1	-0.1	N/A
COPA	ENST00000368069.3	coatomer protein complex, subunit alpha	803	1	1	0	0	0	hsa-miR-4634	-0.09	-0.41	N/A
PGM2L1	ENST00000298198.4	phosphoglucomutase 2-like 1	183	1	0	1	0	0	hsa-miR-4634	-0.09	-0.2	N/A
C17orf75	ENST00000577809.1	chromosome 17 open reading frame 75	2623	2	2	0	0	0	hsa-miR-4634	-0.09	-0.95	N/A
ZFP82	ENST00000392161.3	ZFP82 zinc finger protein	42	1	1	0	0	0	hsa-miR-4634	-0.09	-0.45	N/A
PACS1	ENST00000320580.4	phosphofurin acidic cluster sorting protein 1	87	1	1	0	0	0	hsa-miR-4634	-0.09	-0.33	N/A
TMEM180	ENST00000238936.4	transmembrane protein 180	50	1	1	0	0	0	hsa-miR-4634	-0.09	-0.49	N/A
SLC4A8	ENST00000453097.2	solute carrier family 4, sodium bicarbonate cotransporter, member 8	17	1	0	1	0	0	hsa-miR-4634	-0.08	-0.12	N/A
HIST1H2BG	ENST00000244601.3	histone cluster 1, H2bg	31	1	1	0	0	0	hsa-miR-4634	-0.08	-0.67	N/A
COL4A3BP	ENST00000380494.5	collagen, type IV, alpha 3 (Goodpasture antigen) binding protein	134	1	0	1	0	0	hsa-miR-4634	-0.08	-0.28	N/A
FANCA	ENST00000568369.1	Fanconi anemia, complementation group A	348	1	1	0	0	0	hsa-miR-4634	-0.08	-0.41	N/A
ZFP30	ENST00000392144.1	ZFP30 zinc finger protein	41	1	1	0	0	0	hsa-miR-4634	-0.08	-0.44	N/A
GJC1	ENST00000426548.1	gap junction protein, gamma 1, 45kDa	195	1	1	0	0	1	hsa-miR-4634	-0.08	-0.48	N/A
TNFRSF13C	ENST00000291232.3	tumor necrosis factor receptor superfamily, member 13C	36	1	1	0	0	1	hsa-miR-4634	-0.08	-0.47	N/A
NRDE2	ENST00000354366.3	NRDE-2, necessary for RNA interference, domain containing	30	1	1	0	0	0	hsa-miR-4634	-0.08	-0.52	N/A
XRCC2	ENST00000359321.1	X-ray repair complementing defective repair in Chinese hamster cells 2	140	1	1	0	0	0	hsa-miR-4634	-0.08	-0.51	N/A
FAM114A1	ENST00000358869.2	family with sequence similarity 114, member A1	1504	1	0	1	0	1	hsa-miR-4634	-0.07	-0.25	N/A
C11orf48	ENST00000354588.3	chromosome 11 open reading frame 48	29	2	2	0	0	0	hsa-miR-4634	-0.07	-0.94	N/A
HSPA4L	ENST00000296464.4	heat shock 70kDa protein 4-like	348	1	1	0	0	0	hsa-miR-4634	-0.07	-0.28	N/A
HAUS2	ENST00000260372.3	HAUS augmin-like complex, subunit 2	270	1	0	0	1	0	hsa-miR-4634	-0.07	-0.29	N/A
JPH3	ENST00000284262.2	junctophilin 3	318	1	0	1	0	0	hsa-miR-4634	-0.07	-0.07	N/A
MR1	ENST00000367580.5	major histocompatibility complex, class I-related	107	1	1	0	0	0	hsa-miR-4634	-0.07	-0.39	N/A
SLC16A13	ENST00000308027.6	solute carrier family 16, member 13	137	1	1	0	0	0	hsa-miR-4634	-0.07	-0.59	N/A
CASC10	ENST00000377113.5	cancer susceptibility candidate 10	116	1	0	1	0	0	hsa-miR-4634	-0.07	-0.26	N/A
CARHSP1	ENST00000396593.2	calcium regulated heat stable protein 1, 24kDa	113	1	0	1	0	0	hsa-miR-4634	-0.06	-0.3	N/A
GEMIN6	ENST00000409011.1	gem (nuclear organelle) associated protein 6	257	1	1	0	0	0	hsa-miR-4634	-0.06	-0.62	N/A
HDAC4	ENST00000345617.3	histone deacetylase 4	48	1	0	1	0	0	hsa-miR-4634	-0.06	-0.19	N/A
TOPBP1	ENST00000260810.5	topoisomerase (DNA) II binding protein 1	102	1	1	0	0	0	hsa-miR-4634	-0.06	-0.49	N/A
ARSE	ENST00000540563.1	arylsulfatase E (chondrodysplasia punctata 1)	42	1	0	0	1	0	hsa-miR-4634	-0.06	-0.25	N/A
VPS4A	ENST00000254950.11	vacuolar protein sorting 4 homolog A (S. cerevisiae)	430	1	1	0	0	0	hsa-miR-4634	-0.06	-0.43	N/A
AGO3	ENST00000373191.4	argonaute RISC catalytic component 3	198	1	1	0	0	0	hsa-miR-4634	-0.06	-0.23	N/A
XPNPEP3	ENST00000357137.4	X-prolyl aminopeptidase (aminopeptidase P) 3, putative	112	1	1	0	0	0	hsa-miR-4634	-0.06	-0.43	N/A
TMPPE	ENST00000416695.2	transmembrane protein with metallophosphoesterase domain	22	1	0	0	1	0	hsa-miR-4634	-0.06	-0.22	N/A
NDUFS1	ENST00000233190.6	NADH dehydrogenase (ubiquinone) Fe-S protein 1, 75kDa (NADH-coenzyme Q reductase)	1041	1	1	0	0	3	hsa-miR-4634	-0.06	-0.4	N/A
MAP2K2	ENST00000262948.5	mitogen-activated protein kinase kinase 2	159	1	0	0	1	0	hsa-miR-4634	-0.05	-0.38	N/A
MYCBP	ENST00000397572.2	MYC binding protein	85	1	1	0	0	0	hsa-miR-4634	-0.05	-0.59	N/A
ORAI1	ENST00000330079.7	ORAI calcium release-activated calcium modulator 1	652	1	1	0	0	0	hsa-miR-4634	-0.05	-0.66	N/A
KDM5A	ENST00000399788.2	lysine (K)-specific demethylase 5A	118	1	1	0	0	0	hsa-miR-4634	-0.05	-0.21	N/A
KIAA1551	ENST00000312561.4	KIAA1551	15	3	2	0	1	0	hsa-miR-4634	-0.05	-0.65	N/A
TECPR2	ENST00000359520.7	tectonin beta-propeller repeat containing 2	109	1	0	0	1	0	hsa-miR-4634	-0.05	-0.13	N/A
GTPBP10	ENST00000222511.6	GTP-binding protein 10 (putative)	489	1	1	0	0	0	hsa-miR-4634	-0.05	-0.46	N/A
ANKRD12	ENST00000262126.4	ankyrin repeat domain 12	11	1	0	1	0	0	hsa-miR-4634	-0.05	-0.06	N/A
SERPINE1	ENST00000223095.4	serpin peptidase inhibitor, clade E (nexin, plasminogen activator inhibitor type 1), member 1	1508	1	0	1	0	1	hsa-miR-4634	-0.05	-0.28	N/A
GDPGP1	ENST00000558017.1	GDP-D-glucose phosphorylase 1	65	1	1	0	0	0	hsa-miR-4634	-0.05	-0.48	N/A
SAR1A	ENST00000373242.2	SAR1 homolog A (S. cerevisiae)	253	1	1	0	0	1	hsa-miR-4634	-0.05	-0.52	N/A
LATS1	ENST00000392273.3	large tumor suppressor kinase 1	176	1	1	0	0	0	hsa-miR-4634	-0.05	-0.51	N/A
DMWD	ENST00000377735.3	dystrophia myotonica, WD repeat containing	229	1	0	0	1	0	hsa-miR-4634	-0.05	-0.27	N/A
CDKN2AIPNL	ENST00000458198.2	CDKN2A interacting protein N-terminal like	133	1	1	0	0	0	hsa-miR-4634	-0.04	-0.63	N/A
PMPCA	ENST00000371717.3	peptidase (mitochondrial processing) alpha	105	1	1	0	0	0	hsa-miR-4634	-0.04	-0.43	N/A
ST3GAL6	ENST00000265261.6	ST3 beta-galactoside alpha-2,3-sialyltransferase 6	150	1	1	0	0	0	hsa-miR-4634	-0.04	-0.65	N/A
GJA9	ENST00000454994.2	gap junction protein, alpha 9, 59kDa	85	1	1	0	0	0	hsa-miR-4634	-0.04	-0.44	N/A
ZCCHC8	ENST00000536306.1	zinc finger, CCHC domain containing 8	297	1	1	0	0	0	hsa-miR-4634	-0.04	-0.51	N/A
WDR12	ENST00000261015.4	WD repeat domain 12	444	1	1	0	0	0	hsa-miR-4634	-0.04	-0.49	N/A
SBNO1	ENST00000420886.2	strawberry notch homolog 1 (Drosophila)	87	1	1	0	0	0	hsa-miR-4634	-0.04	-0.24	N/A
GATAD1	ENST00000287957.3	GATA zinc finger domain containing 1	92	1	1	0	0	0	hsa-miR-4634	-0.04	-0.57	N/A
UNKL	ENST00000389221.4	unkempt homolog (Drosophila)-like	308	1	1	0	0	1	hsa-miR-4634	-0.04	-0.49	N/A
DIS3	ENST00000377767.4	DIS3 mitotic control homolog (S. cerevisiae)	140	1	1	0	0	0	hsa-miR-4634	-0.03	-0.41	N/A
ARSK	ENST00000380009.4	arylsulfatase family, member K	298	1	0	0	1	0	hsa-miR-4634	-0.03	-0.28	N/A
CYTH2	ENST00000427476.1	cytohesin 2	383	2*	0	0	1	0	hsa-miR-4634	-0.03	-0.24	N/A
ADH5	ENST00000296412.8	alcohol dehydrogenase 5 (class III), chi polypeptide	217	1	1	0	0	0	hsa-miR-4634	-0.03	-0.44	N/A
DDX19B	ENST00000288071.6	DEAD (Asp-Glu-Ala-Asp) box polypeptide 19B	690	1	1	0	0	1	hsa-miR-4634	-0.03	-0.47	N/A
ZNF277	ENST00000361822.3	zinc finger protein 277	286	1	1	0	0	0	hsa-miR-4634	-0.03	-0.55	N/A
ZFP14	ENST00000270001.7	ZFP14 zinc finger protein	109	1	1	0	0	0	hsa-miR-4634	-0.03	-0.46	N/A
CERS4	ENST00000559336.1	ceramide synthase 4	1182	3	1	1	1	0	hsa-miR-4634	-0.03	-0.99	N/A
ORC1	ENST00000371568.3	origin recognition complex, subunit 1	1102	1	1	0	0	0	hsa-miR-4634	-0.03	-0.44	N/A
TTF2	ENST00000369466.4	transcription termination factor, RNA polymerase II	837	1	1	0	0	0	hsa-miR-4634	-0.03	-0.32	N/A
SPATA2	ENST00000289431.5	spermatogenesis associated 2	358	1	0	1	0	0	hsa-miR-4634	-0.03	-0.19	N/A
INF2	ENST00000392634.4	inverted formin, FH2 and WH2 domain containing	484	1	0	0	1	0	hsa-miR-4634	-0.03	-0.28	N/A
CDC42BPG	ENST00000342711.5	CDC42 binding protein kinase gamma (DMPK-like)	68	1	1	0	0	0	hsa-miR-4634	-0.03	-0.54	N/A
PRIM1	ENST00000338193.6	primase, DNA, polypeptide 1 (49kDa)	178	1	1	0	0	0	hsa-miR-4634	-0.02	-0.51	N/A
SCIN	ENST00000297029.5	scinderin	23	1	0	0	1	0	hsa-miR-4634	-0.02	-0.26	N/A
IDE	ENST00000265986.6	insulin-degrading enzyme	446	1	0	0	1	0	hsa-miR-4634	-0.02	-0.25	N/A
TTC39A	ENST00000530004.1	tetratricopeptide repeat domain 39A	174	1	0	1	0	0	hsa-miR-4634	-0.02	-0.28	N/A
LRRC27	ENST00000392638.2	leucine rich repeat containing 27	68	1	1	0	0	0	hsa-miR-4634	-0.02	-0.33	N/A
CXorf38	ENST00000378426.1	chromosome X open reading frame 38	238	1	0	1	0	0	hsa-miR-4634	-0.02	-0.25	N/A
EFS	ENST00000216733.3	embryonal Fyn-associated substrate	79	1	0	0	1	0	hsa-miR-4634	-0.02	-0.37	N/A
STRIP2	ENST00000249344.2	striatin interacting protein 2	87	1	1	0	0	0	hsa-miR-4634	-0.02	-0.35	N/A
RPL24	ENST00000495401.1	ribosomal protein L24	67	1	0	1	0	1	hsa-miR-4634	-0.02	-0.33	N/A
ACOT9	ENST00000379303.5	acyl-CoA thioesterase 9	185	1	0	1	0	0	hsa-miR-4634	-0.02	-0.18	N/A
FBXO44	ENST00000376770.1	F-box protein 44	161	1	1	0	0	1	hsa-miR-4634	-0.02	-0.75	N/A
CCDC174	ENST00000383794.3	coiled-coil domain containing 174	107	1	1	0	0	0	hsa-miR-4634	-0.02	-0.5	N/A
PELP1	ENST00000574876.1	proline, glutamate and leucine rich protein 1	266	2	2	0	0	1	hsa-miR-4634	-0.02	-0.65	N/A
MAD2L1	ENST00000296509.6	MAD2 mitotic arrest deficient-like 1 (yeast)	3013	1	0	1	0	0	hsa-miR-4634	-0.02	-0.16	N/A
C5orf55	ENST00000408966.2	chromosome 5 open reading frame 55	195	1	1	0	0	0	hsa-miR-4634	-0.02	-0.85	N/A
HJURP	ENST00000411486.2	Holliday junction recognition protein	2522	1	0	0	1	0	hsa-miR-4634	-0.02	-0.29	N/A
CENPM	ENST00000404067.1	centromere protein M	68	1	1	0	0	0	hsa-miR-4634	-0.02	-0.55	N/A
DBNL	ENST00000494774.1	drebrin-like	1802	1	1	0	0	0	hsa-miR-4634	-0.02	-0.51	N/A
RRAGD	ENST00000369415.4	Ras-related GTP binding D	644	2	1	1	0	0	hsa-miR-4634	-0.01	-0.53	N/A
ODF2L	ENST00000370566.3	outer dense fiber of sperm tails 2-like	149	1	1	0	0	0	hsa-miR-4634	-0.01	-0.35	N/A
GSR	ENST00000221130.5	glutathione reductase	858	1	0	0	1	0	hsa-miR-4634	-0.01	-0.27	N/A
SOGA3	ENST00000556132.1	SOGA family member 3	95	1	1	0	0	0	hsa-miR-4634	-0.01	-0.29	N/A
NUP155	ENST00000231498.3	nucleoporin 155kDa	814	1	1	0	0	0	hsa-miR-4634	-0.01	-0.37	N/A
DZIP1	ENST00000347108.3	DAZ interacting zinc finger protein 1	360	1	0	1	0	0	hsa-miR-4634	-0.01	-0.22	N/A
APOPT1	ENST00000556253.2	apoptogenic 1, mitochondrial	242	1	1	0	0	0	hsa-miR-4634	-0.01	-0.5	N/A
FAM118A	ENST00000216214.3	family with sequence similarity 118, member A	202	1	1	0	0	0	hsa-miR-4634	-0.01	-0.52	N/A
ZNF555	ENST00000334241.4	zinc finger protein 555	64	1	0	1	0	0	hsa-miR-4634	-0.01	-0.17	N/A
ZNF639	ENST00000326361.3	zinc finger protein 639	614	1	1	0	0	0	hsa-miR-4634	-0.01	-0.42	N/A
DNAL1	ENST00000553645.2	dynein, axonemal, light chain 1	81	1	0	0	1	0	hsa-miR-4634	-0.01	-0.22	N/A
RNF19B	ENST00000356990.5	ring finger protein 19B	45	1	0	1	0	0	hsa-miR-4634	-0.01	-0.22	N/A
MICA	ENST00000449934.2	MHC class I polypeptide-related sequence A	742	1	0	1	0	0	hsa-miR-4634	-0.01	-0.27	N/A
PPM1D	ENST00000305921.3	protein phosphatase, Mg2+/Mn2+ dependent, 1D	896	1	0	0	1	0	hsa-miR-4634	-0.01	-0.27	N/A
MMS19	ENST00000327277.7	MMS19 nucleotide excision repair homolog (S. cerevisiae)	1062	1	1	0	0	0	hsa-miR-4634	-0.01	-0.59	N/A
FANCB	ENST00000324138.3	Fanconi anemia, complementation group B	54	1	1	0	0	0	hsa-miR-4634	-0.01	-0.4	N/A
C7orf55	ENST00000297534.6	chromosome 7 open reading frame 55	304	1	1	0	0	0	hsa-miR-4634	-0.01	-0.79	N/A
ALKBH1	ENST00000216489.3	alkB, alkylation repair homolog 1 (E. coli)	223	1	1	0	0	0	hsa-miR-4634	-0.01	-0.38	N/A
NAA38	ENST00000249299.2	N(alpha)-acetyltransferase 38, NatC auxiliary subunit	458	1	0	0	1	0	hsa-miR-4634	-0.01	-0.24	N/A
C12orf5	ENST00000179259.4	chromosome 12 open reading frame 5	520	1	1	0	0	0	hsa-miR-4634	-0.01	-0.34	N/A
C14orf132	ENST00000555004.1	chromosome 14 open reading frame 132	217	1	0	1	0	0	hsa-miR-4634	-0.01	-0.21	N/A
ZNF526	ENST00000301215.3	zinc finger protein 526	256	1	1	0	0	0	hsa-miR-4634	-0.01	-0.45	N/A
SHB	ENST00000377707.3	Src homology 2 domain containing adaptor protein B	1436	1	0	1	0	0	hsa-miR-4634	-0.01	-0.23	N/A
NFYB	ENST00000240055.3	nuclear transcription factor Y, beta	375	1	1	0	0	0	hsa-miR-4634	-0.01	-0.59	N/A
TGS1	ENST00000260129.5	trimethylguanosine synthase 1	662	1	0	1	0	1	hsa-miR-4634	-0.01	-0.2	N/A
SLC16A1	ENST00000369626.3	solute carrier family 16 (monocarboxylate transporter), member 1	707	1	1	0	0	0	hsa-miR-4634	-0.01	-0.39	N/A
RP1-170O19.20	ENST00000470747.4	Uncharacterized protein	151	1	0	1	0	1	hsa-miR-4634	-0.01	-0.4	N/A
HOXA9	ENST00000396345.1	homeobox A9	151	1	0	1	0	1	hsa-miR-4634	-0.01	-0.39	N/A
C6orf57	ENST00000370474.3	chromosome 6 open reading frame 57	445	1	1	0	0	0	hsa-miR-4634	-0.01	-0.7	N/A
STX3	ENST00000535361.1	syntaxin 3	564	1	1	0	0	0	hsa-miR-4634	-0.01	-0.46	N/A
MTO1	ENST00000498286.1	mitochondrial tRNA translation optimization 1	263	1	1	0	0	1	hsa-miR-4634	-0.01	-0.3	N/A
EXOC3	ENST00000512944.1	exocyst complex component 3	463	1	1	0	0	0	hsa-miR-4634	-0.01	-0.33	N/A
TTC38	ENST00000381031.3	tetratricopeptide repeat domain 38	1352	1	1	0	0	0	hsa-miR-4634	0	-0.45	N/A
CSE1L	ENST00000262982.2	CSE1 chromosome segregation 1-like (yeast)	96	1	0	0	1	0	hsa-miR-4634	0	-0.22	N/A
PLA2G16	ENST00000323646.5	phospholipase A2, group XVI	2547	1	1	0	0	0	hsa-miR-4634	0	-0.52	N/A
TBC1D15	ENST00000550746.1	TBC1 domain family, member 15	1164	1	0	1	0	0	hsa-miR-4634	0	-0.25	N/A
ST5	ENST00000526757.1	suppression of tumorigenicity 5	139	1	1	0	0	0	hsa-miR-4634	0	-0.46	N/A
MYNN	ENST00000544106.1	myoneurin	289	1	0	0	1	0	hsa-miR-4634	0	-0.27	N/A
EMILIN2	ENST00000254528.3	elastin microfibril interfacer 2	272	1	0	0	1	0	hsa-miR-4634	0	-0.24	N/A
SH3D19	ENST00000409598.4	SH3 domain containing 19	245	1	1	0	0	0	hsa-miR-4634	0	-0.35	N/A
AIG1	ENST00000357847.4	androgen-induced 1	1226	1	1	0	0	1	hsa-miR-4634	0	-0.6	N/A
ATHL1	ENST00000409548.2	ATH1, acid trehalase-like 1 (yeast)	314	1	0	1	0	0	hsa-miR-4634	0	-0.26	N/A
GBX2	ENST00000551105.1	gastrulation brain homeobox 2	53	1	0	1	0	3	hsa-miR-4634	0	-0.27	N/A
ENAH	ENST00000366844.3	enabled homolog (Drosophila)	415	1	0	0	1	0	hsa-miR-4634	0	-0.16	N/A
PCYT2	ENST00000538936.2	phosphate cytidylyltransferase 2, ethanolamine	2340	1	0	1	0	1	hsa-miR-4634	0	-0.27	N/A
LRPAP1	ENST00000500728.2	low density lipoprotein receptor-related protein associated protein 1	1109	1	1	0	0	0	hsa-miR-4634	0	-0.38	N/A
MED9	ENST00000268711.3	mediator complex subunit 9	256	1	0	0	1	0	hsa-miR-4634	0	-0.26	N/A
C11orf83	ENST00000377953.3	chromosome 11 open reading frame 83	6352	1	0	0	1	0	hsa-miR-4634	0	-0.41	N/A
HSPA2	ENST00000394709.1	heat shock 70kDa protein 2	600	1	0	0	1	0	hsa-miR-4634	0	-0.26	N/A
HOXA13	ENST00000222753.4	homeobox A13	328	1	0	1	0	0	hsa-miR-4634	0	-0.17	N/A
C19orf10	ENST00000262947.3	chromosome 19 open reading frame 10	1263	1	1	0	0	0	hsa-miR-4634	0	-0.6	N/A
RRM1	ENST00000300738.5	ribonucleotide reductase M1	2673	1	0	0	1	0	hsa-miR-4634	0	-0.26	N/A
MASTL	ENST00000342386.6	microtubule associated serine/threonine kinase-like	317	1	0	0	1	0	hsa-miR-4634	0	-0.24	N/A
EIF4E	ENST00000450253.2	eukaryotic translation initiation factor 4E	876	1	1	0	0	0	hsa-miR-4634	0	-0.4	N/A
GHITM	ENST00000372134.3	growth hormone inducible transmembrane protein	2402	1	1	0	0	0	hsa-miR-4634	0	-0.58	N/A
TECPR1	ENST00000447648.2	tectonin beta-propeller repeat containing 1	493	1	0	1	0	0	hsa-miR-4634	0	-0.2	N/A
CCDC127	ENST00000296824.3	coiled-coil domain containing 127	615	1	0	0	1	0	hsa-miR-4634	0	-0.23	N/A
BFAR	ENST00000261658.2	bifunctional apoptosis regulator	376	1	0	1	0	0	hsa-miR-4634	0	-0.21	N/A
TMOD3	ENST00000308580.7	tropomodulin 3 (ubiquitous)	1533	1	1	0	0	0	hsa-miR-4634	0	-0.37	N/A
AKR7A2	ENST00000235835.3	aldo-keto reductase family 7, member A2 (aflatoxin aldehyde reductase)	1134	1	1	0	0	0	hsa-miR-4634	0	-0.35	N/A
PNRC1	ENST00000336032.3	proline-rich nuclear receptor coactivator 1	413	1	1	0	0	0	hsa-miR-4634	0	-0.49	N/A
RWDD2B	ENST00000493196.1	RWD domain containing 2B	266	1	0	0	1	1	hsa-miR-4634	0	-0.3	N/A
ZNF607	ENST00000355202.4	zinc finger protein 607	667	1	0	0	1	0	hsa-miR-4634	0	-0.18	N/A
RNMTL1	ENST00000304478.4	RNA methyltransferase like 1	1736	1	1	0	0	1	hsa-miR-4634	0	-0.51	N/A
PGLS	ENST00000252603.2	6-phosphogluconolactonase	14824	1	1	0	0	0	hsa-miR-4634	0	-0.56	N/A
CAPZA2	ENST00000361183.3	capping protein (actin filament) muscle Z-line, alpha 2	2065	1	1	0	0	1	hsa-miR-4634	0	-0.55	N/A
HMGCR	ENST00000287936.4	3-hydroxy-3-methylglutaryl-CoA reductase	1385	1	0	0	1	0	hsa-miR-4634	0	-0.24	N/A
WNT1	ENST00000293549.3	wingless-type MMTV integration site family, member 1	5	1	1	0	0	0	hsa-miR-4634	0	-0.6	N/A
COX6B1	ENST00000246554.3	cytochrome c oxidase subunit VIb polypeptide 1 (ubiquitous)	1779	1	0	0	1	0	hsa-miR-4634	0	-0.3	N/A
BCL2L15	ENST00000393316.3	BCL2-like 15	5	1	1	0	0	0	hsa-miR-4634	0	-0.53	N/A
VAV3	ENST00000370056.4	vav 3 guanine nucleotide exchange factor	1128	1	0	1	0	1	hsa-miR-4634	0	-0.3	N/A
PTAFR	ENST00000373857.3	platelet-activating factor receptor	5	1	1	0	0	0	hsa-miR-4634	0	-0.48	N/A
CCS	ENST00000533244.1	copper chaperone for superoxide dismutase	2980	1	1	0	0	0	hsa-miR-4634	0	-0.44	N/A
DUXA	ENST00000554048.2	double homeobox A	5	1	1	0	0	0	hsa-miR-4634	0	-0.47	N/A
ABCB11	ENST00000263817.6	ATP-binding cassette, sub-family B (MDR/TAP), member 11	5	2	2	0	0	0	hsa-miR-4634	0	-0.42	N/A
ZNF843	ENST00000315678.5	zinc finger protein 843	5	1	1	0	0	0	hsa-miR-4634	0	-0.39	N/A
LMBR1	ENST00000353442.5	limb development membrane protein 1	1435	1	0	0	1	0	hsa-miR-4634	0	-0.22	N/A
DDX4	ENST00000505374.1	DEAD (Asp-Glu-Ala-Asp) box polypeptide 4	5	1	0	0	1	0	hsa-miR-4634	0	-0.34	N/A
RNF126	ENST00000292363.5	ring finger protein 126	658	1	0	1	0	1	hsa-miR-4634	0	-0.28	N/A
NFE2L1	ENST00000585291.1	nuclear factor, erythroid 2-like 1	1605	1	0	0	1	0	hsa-miR-4634	0	-0.3	N/A
SND1	ENST00000354725.3	staphylococcal nuclease and tudor domain containing 1	7201	1	0	0	1	0	hsa-miR-4634	0	-0.24	N/A
RBPJL	ENST00000372741.3	recombination signal binding protein for immunoglobulin kappa J region-like	5	1	0	0	1	1	hsa-miR-4634	0	-0.36	N/A
HIST1H4C	ENST00000377803.2	histone cluster 1, H4c	11	1	1	0	0	0	hsa-miR-4634	0	-0.87	N/A
SLC24A4	ENST00000393265.2	solute carrier family 24 (sodium/potassium/calcium exchanger), member 4	5	1	0	0	1	1	hsa-miR-4634	0	-0.25	N/A
OPN1MW	ENST00000369935.5	opsin 1 (cone pigments), medium-wave-sensitive	5	1	0	0	1	0	hsa-miR-4634	0	-0.28	N/A
FDFT1	ENST00000220584.4	farnesyl-diphosphate farnesyltransferase 1	9868	1	1	0	0	0	hsa-miR-4634	0	-0.58	N/A
EPHX2	ENST00000521400.1	epoxide hydrolase 2, cytoplasmic	6881	1	1	0	0	0	hsa-miR-4634	0	-0.4	N/A
GEMIN8	ENST00000380523.4	gem (nuclear organelle) associated protein 8	9	1	1	0	0	0	hsa-miR-4634	0	-0.57	N/A
NCKAP1	ENST00000361354.4	NCK-associated protein 1	700	1	0	1	0	0	hsa-miR-4634	0	-0.07	N/A
OPN1MW2	ENST00000369929.4	opsin 1 (cone pigments), medium-wave-sensitive 2	5	1	0	0	1	0	hsa-miR-4634	0	-0.28	N/A
RPA1	ENST00000254719.5	replication protein A1, 70kDa	2834	1	0	1	0	0	hsa-miR-4634	0	-0.26	N/A
CDC42EP1	ENST00000249014.4	CDC42 effector protein (Rho GTPase binding) 1	4709	1	0	0	1	0	hsa-miR-4634	0	-0.37	N/A
DHFR	ENST00000511032.1	dihydrofolate reductase	5	1	0	0	1	0	hsa-miR-4634	0	-0.28	N/A
SVOP	ENST00000299134.5	SV2 related protein homolog (rat)	8	1	1	0	0	0	hsa-miR-4634	0	-0.34	N/A
RAD51	ENST00000423169.2	RAD51 recombinase	838	1	1	0	0	0	hsa-miR-4634	0	-0.48	N/A
ZNF440	ENST00000304060.5	zinc finger protein 440	12	1	1	0	0	0	hsa-miR-4634	0	-0.54	N/A
G6PC	ENST00000253801.2	glucose-6-phosphatase, catalytic subunit	5	1	0	1	0	0	hsa-miR-4634	0	-0.16	N/A
SRSF7	ENST00000313117.6	serine/arginine-rich splicing factor 7	16077	1	0	1	0	1	hsa-miR-4634	0	-0.29	N/A
PSTPIP1	ENST00000558012.1	proline-serine-threonine phosphatase interacting protein 1	19	1	0	0	1	0	hsa-miR-4634	0	-0.32	N/A
SHMT1	ENST00000316694.3	serine hydroxymethyltransferase 1 (soluble)	3432	1	0	0	1	0	hsa-miR-4634	0	-0.26	N/A
QSOX1	ENST00000367602.3	quiescin Q6 sulfhydryl oxidase 1	9246	1	1	0	0	0	hsa-miR-4634	0	-0.39	N/A
SSTR2	ENST00000315332.2	somatostatin receptor 2	21	1	1	0	0	0	hsa-miR-4634	0	-0.43	N/A
HCFC2	ENST00000229330.4	host cell factor C2	46	1	1	0	0	0	hsa-miR-4634	0	-0.36	N/A
WDR13	ENST00000218056.5	WD repeat domain 13	1128	2	2	0	0	0	hsa-miR-4634	0	-0.88	N/A
FKBP5	ENST00000536438.1	FK506 binding protein 5	32	1	1	0	0	0	hsa-miR-4634	0	-0.41	N/A
C11orf54	ENST00000528288.1	chromosome 11 open reading frame 54	47	1	1	0	0	0	hsa-miR-4634	0	-0.4	N/A
UQCR11	ENST00000589880.1	ubiquinol-cytochrome c reductase, complex III subunit XI	34490	1	0	1	0	0	hsa-miR-4634	0	-0.27	N/A
CAPRIN1	ENST00000341394.4	cell cycle associated protein 1	650	1	1	0	0	0	hsa-miR-4634	0	-0.36	N/A
ZNF70	ENST00000341976.3	zinc finger protein 70	99	1	0	0	1	0	hsa-miR-4634	0	-0.24	N/A
KIAA0408	ENST00000483725.3	KIAA0408	95	1	1	0	0	0	hsa-miR-4634	0	-0.35	N/A
PEX13	ENST00000295030.5	peroxisomal biogenesis factor 13	484	1	1	0	0	0	hsa-miR-4634	0	-0.47	N/A
CYB5A	ENST00000299438.9	cytochrome b5 type A (microsomal)	549	1	0	1	0	0	hsa-miR-4634	0	-0.31	N/A
FUS	ENST00000254108.7	fused in sarcoma	30612	1	0	1	0	0	hsa-miR-4634	0	-0.16	N/A
ZNF461	ENST00000588268.1	zinc finger protein 461	164	1	1	0	0	0	hsa-miR-4634	0	-0.5	N/A
TAOK1	ENST00000261716.3	TAO kinase 1	164	1	1	0	0	0	hsa-miR-4634	0	-0.29	N/A
CRCP	ENST00000415001.2	CGRP receptor component	1776	1	1	0	0	0	hsa-miR-4634	0	-0.48	N/A
KCNK6	ENST00000263372.3	potassium channel, subfamily K, member 6	137	1	1	0	0	0	hsa-miR-4634	0	-0.45	N/A
CRISPLD2	ENST00000262424.5	cysteine-rich secretory protein LCCL domain containing 2	397	1	1	0	0	0	hsa-miR-4634	0	-0.23	N/A
XBP1	ENST00000344347.5	X-box binding protein 1	452	1	1	0	0	0	hsa-miR-4634	0	-0.59	N/A
CTC1	ENST00000315684.8	CTS telomere maintenance complex component 1	252	1	1	0	0	0	hsa-miR-4634	0	-0.44	N/A
MFSD2A	ENST00000372811.5	major facilitator superfamily domain containing 2A	113	1	1	0	0	0	hsa-miR-4634	0	-0.57	N/A
LRRC40	ENST00000370952.3	leucine rich repeat containing 40	88	1	1	0	0	0	hsa-miR-4634	0	-0.27	N/A
TBC1D10B	ENST00000409939.3	TBC1 domain family, member 10B	174	1	1	0	0	0	hsa-miR-4634	0	-0.36	N/A
HIST1H3A	ENST00000357647.3	histone cluster 1, H3a	41	1*	0	0	0	0	hsa-miR-4634	N/A	N/A	N/A
CYorf17	ENST00000382764.1	chromosome Y open reading frame 17	5	1*	0	0	0	0	hsa-miR-4634	N/A	N/A	N/A
